# Supplementary material for: Identification of Transcriptome Biomarkers for Severe COVID-19 with Machine Learning Methods
Source: Biomolecules. 2022 Nov 23;12(12):1735. doi: 10.3390/biom12121735 (PMC9775121; doi:10.3390/biom12121735)
Supplement: Supplementary file 1 [file biomolecules-12-01735-s001.zip › Supplementary Table S3.xlsx]

## Sheet: GO terms
ONTOLOGY	ID	Description	GeneRatio	BgRatio	pvalue	p.adjust	qvalue	geneID	Count
BP	GO:0000280	nuclear division	16/84	436/18862	7.65697e-11	1.30781e-07	1.05263e-07	11065/983/891/10403/84057/9133/51203/3303/5888/1164/55143/898/113130/4751/4603/8438	16
BP	GO:0048285	organelle fission	16/84	486/18862	3.76643e-10	3.21653e-07	2.58892e-07	11065/983/891/10403/84057/9133/51203/3303/5888/1164/55143/898/113130/4751/4603/8438	16
BP	GO:0000079	regulation of cyclin-dependent protein serine/threonine kinase activity	7/84	101/18862	3.30594e-07	0.000184153	0.000148221	891/9133/60/1164/898/1050/1647	7
BP	GO:1904029	regulation of cyclin-dependent protein kinase activity	7/84	105/18862	4.31272e-07	0.000184153	0.000148221	891/9133/60/1164/898/1050/1647	7
BP	GO:1902969	mitotic DNA replication	4/84	16/18862	6.39451e-07	0.000218437	0.000175815	4175/9837/5888/4173	4
BP	GO:0140014	mitotic nuclear division	10/84	296/18862	7.71446e-07	0.000219605	0.000176756	11065/983/891/10403/9133/51203/3303/55143/113130/4751	10
BP	GO:0007127	meiosis I	7/84	121/18862	1.12987e-06	0.000275689	0.000221897	84057/9133/5888/1164/898/4603/8438	7
BP	GO:0061982	meiosis I cell cycle process	7/84	126/18862	1.4841e-06	0.000316856	0.000255031	84057/9133/5888/1164/898/4603/8438	7
BP	GO:1902850	microtubule cytoskeleton organization involved in mitosis	7/84	143/18862	3.45724e-06	0.000631979	0.000508668	891/10403/51203/3303/10039/1058/4751	7
BP	GO:0000082	G1/S transition of mitotic cell cycle	9/84	275/18862	3.70011e-06	0.000631979	0.000508668	983/891/4175/51512/5427/4173/29933/898/1647	9
BP	GO:0006260	DNA replication	9/84	280/18862	4.28423e-06	0.000665224	0.000535427	9768/983/4175/5427/9837/5888/4173/51659/898	9
BP	GO:0006261	DNA-dependent DNA replication	7/84	157/18862	6.40926e-06	0.000845689	0.000680679	4175/5427/9837/5888/4173/51659/898	7
BP	GO:0033260	nuclear DNA replication	5/84	59/18862	6.43675e-06	0.000845689	0.000680679	4175/5427/9837/5888/4173	5
BP	GO:0044843	cell cycle G1/S phase transition	9/84	298/18862	7.09144e-06	0.000865155	0.000696347	983/891/4175/51512/5427/4173/29933/898/1647	9
BP	GO:0000070	mitotic sister chromatid segregation	7/84	164/18862	8.53308e-06	0.000971633	0.000782049	11065/891/10403/51203/55143/113130/4751	7
BP	GO:0044786	cell cycle DNA replication	5/84	64/18862	9.6335e-06	0.00100437	0.000808398	4175/5427/9837/5888/4173	5
BP	GO:0042989	sequestering of actin monomers	3/84	10/18862	9.99666e-06	0.00100437	0.000808398	7114/9168/11344	3
BP	GO:0071900	regulation of protein serine/threonine kinase activity	11/84	492/18862	1.13428e-05	0.00107631	0.000866298	983/891/9133/8682/60/408/1164/898/1050/1647/57493	11
BP	GO:0140013	meiotic nuclear division	7/84	174/18862	1.25549e-05	0.00112861	0.000908401	84057/9133/5888/1164/898/4603/8438	7
BP	GO:0051321	meiotic cell cycle	8/84	250/18862	1.5578e-05	0.00133036	0.00107078	84057/9133/5888/1164/898/4751/4603/8438	8
BP	GO:0000727	double-strand break repair via break-induced replication	3/84	12/18862	1.82095e-05	0.00140444	0.00113041	4175/4173/51659	3
BP	GO:0007077	mitotic nuclear envelope disassembly	3/84	12/18862	1.82095e-05	0.00140444	0.00113041	983/891/9133	3
BP	GO:0007059	chromosome segregation	9/84	337/18862	1.89122e-05	0.00140444	0.00113041	11065/891/10403/51203/11339/55143/898/113130/4751	9
BP	GO:1903046	meiotic cell cycle process	7/84	190/18862	2.21794e-05	0.00157844	0.00127045	84057/9133/5888/1164/898/4603/8438	7
BP	GO:0071103	DNA conformation change	9/84	352/18862	2.66406e-05	0.00182009	0.00146495	891/4175/51203/11339/5888/4173/113130/1058/8438	9
BP	GO:0098813	nuclear chromosome segregation	8/84	273/18862	2.9284e-05	0.00182072	0.00146546	11065/891/10403/51203/55143/898/113130/4751	8
BP	GO:0006270	DNA replication initiation	4/84	40/18862	2.95995e-05	0.00182072	0.00146546	4175/5427/4173/898	4
BP	GO:0000819	sister chromatid segregation	7/84	199/18862	2.98478e-05	0.00182072	0.00146546	11065/891/10403/51203/55143/113130/4751	7
BP	GO:0044839	cell cycle G2/M phase transition	8/84	276/18862	3.16534e-05	0.00186428	0.00150052	983/891/10133/51512/9133/9833/29933/4751	8
BP	GO:0030397	membrane disassembly	3/84	15/18862	3.72984e-05	0.00205502	0.00165405	983/891/9133	3
BP	GO:0051081	nuclear envelope disassembly	3/84	15/18862	3.72984e-05	0.00205502	0.00165405	983/891/9133	3
BP	GO:0006268	DNA unwinding involved in DNA replication	3/84	16/18862	4.57581e-05	0.00244234	0.00196579	4175/5888/4173	3
BP	GO:0034502	protein localization to chromosome	5/84	91/18862	5.34846e-05	0.00276823	0.0022281	983/10403/113130/10039/1058	5
BP	GO:0090068	positive regulation of cell cycle process	8/84	303/18862	6.11816e-05	0.00307348	0.00247378	11065/983/891/10403/51512/51203/113130/1647	8
BP	GO:0045787	positive regulation of cell cycle	9/84	395/18862	6.51319e-05	0.00317843	0.00255826	11065/983/891/10403/51512/51203/1164/113130/1647	9
BP	GO:0007080	mitotic metaphase plate congression	4/84	50/18862	7.21066e-05	0.00342106	0.00275355	891/10403/55143/113130	4
BP	GO:0006271	DNA strand elongation involved in DNA replication	3/84	19/18862	7.8417e-05	0.0036199	0.00291359	9837/4173/51659	3
BP	GO:0006977	DNA damage response, signal transduction by p53 class mediator resulting in cell cycle arrest	4/84	56/18862	0.000112687	0.005065	0.00407672	983/891/51512/1647	4
BP	GO:0072431	signal transduction involved in mitotic G1 DNA damage checkpoint	4/84	57/18862	0.000120783	0.00515743	0.00415112	983/891/51512/1647	4
BP	GO:1902400	intracellular signal transduction involved in G1 DNA damage checkpoint	4/84	57/18862	0.000120783	0.00515743	0.00415112	983/891/51512/1647	4
BP	GO:1902402	signal transduction involved in mitotic DNA damage checkpoint	4/84	59/18862	0.000138227	0.00562123	0.00452442	983/891/51512/1647	4
BP	GO:1902403	signal transduction involved in mitotic DNA integrity checkpoint	4/84	59/18862	0.000138227	0.00562123	0.00452442	983/891/51512/1647	4
BP	GO:1901990	regulation of mitotic cell cycle phase transition	9/84	439/18862	0.00014518	0.0057667	0.0046415	11065/983/891/10403/51512/29933/113130/4751/1647	9
BP	GO:0000086	G2/M transition of mitotic cell cycle	7/84	258/18862	0.000152598	0.00592358	0.00476777	983/891/10133/9133/9833/29933/4751	7
BP	GO:0072413	signal transduction involved in mitotic cell cycle checkpoint	4/84	61/18862	0.000157425	0.00597516	0.0048093	983/891/51512/1647	4
BP	GO:0007051	spindle organization	6/84	182/18862	0.00016195	0.00601328	0.00483998	891/10403/9133/3303/10039/4751	6
BP	GO:0031571	mitotic G1 DNA damage checkpoint	4/84	62/18862	0.000167714	0.0060582	0.00487613	983/891/51512/1647	4
BP	GO:0044783	G1 DNA damage checkpoint	4/84	63/18862	0.000178481	0.0060582	0.00487613	983/891/51512/1647	4
BP	GO:0044819	mitotic G1/S transition checkpoint	4/84	63/18862	0.000178481	0.0060582	0.00487613	983/891/51512/1647	4
BP	GO:0071459	protein localization to chromosome, centromeric region	3/84	25/18862	0.000182572	0.0060582	0.00487613	983/10403/1058	3
BP	GO:0007052	mitotic spindle organization	5/84	118/18862	0.000183195	0.0060582	0.00487613	891/10403/3303/10039/4751	5
BP	GO:0032507	maintenance of protein location in cell	4/84	64/18862	0.000189737	0.0060582	0.00487613	7114/9168/11344/920	4
BP	GO:0051310	metaphase plate congression	4/84	64/18862	0.000189737	0.0060582	0.00487613	891/10403/55143/113130	4
BP	GO:0006302	double-strand break repair	7/84	268/18862	0.000192758	0.0060582	0.00487613	4175/5888/4173/51659/113130/10039/8438	7
BP	GO:0010948	negative regulation of cell cycle process	8/84	359/18862	0.000197234	0.0060582	0.00487613	983/891/10403/51512/5888/29933/4751/1647	8
BP	GO:0010528	regulation of transposition	3/84	26/18862	0.000205723	0.0060582	0.00487613	60489/27350/4603	3
BP	GO:0010529	negative regulation of transposition	3/84	26/18862	0.000205723	0.0060582	0.00487613	60489/27350/4603	3
BP	GO:0022616	DNA strand elongation	3/84	26/18862	0.000205723	0.0060582	0.00487613	9837/4173/51659	3
BP	GO:0050848	regulation of calcium-mediated signaling	4/84	67/18862	0.00022658	0.00655928	0.00527944	2274/6351/916/920	4
BP	GO:0019722	calcium-mediated signaling	6/84	198/18862	0.000255485	0.00727281	0.00585375	2274/6351/916/1234/920/10231	6
BP	GO:1901987	regulation of cell cycle phase transition	9/84	478/18862	0.000273285	0.00764146	0.00615047	11065/983/891/10403/51512/29933/113130/4751/1647	9
BP	GO:0007098	centrosome cycle	5/84	129/18862	0.000277383	0.00764146	0.00615047	9768/983/10403/4751/1647	5
BP	GO:0070979	protein K11-linked ubiquitination	3/84	29/18862	0.000286347	0.00776319	0.00624845	11065/7332/29089	3
BP	GO:0072401	signal transduction involved in DNA integrity checkpoint	4/84	73/18862	0.000315298	0.00820729	0.00660589	983/891/51512/1647	4
BP	GO:0072422	signal transduction involved in DNA damage checkpoint	4/84	73/18862	0.000315298	0.00820729	0.00660589	983/891/51512/1647	4
BP	GO:0050850	positive regulation of calcium-mediated signaling	3/84	30/18862	0.000317143	0.00820729	0.00660589	6351/916/920	3
BP	GO:0032196	transposition	3/84	31/18862	0.000349997	0.00892232	0.00718141	60489/27350/4603	3
BP	GO:0072395	signal transduction involved in cell cycle checkpoint	4/84	76/18862	0.00036791	0.00923846	0.00743586	983/891/51512/1647	4
BP	GO:0006310	DNA recombination	7/84	299/18862	0.000374436	0.00923846	0.00743586	4175/84057/5888/4173/51659/10039/8438	7
BP	GO:0000724	double-strand break repair via homologous recombination	5/84	138/18862	0.000378625	0.00923846	0.00743586	4175/5888/4173/51659/8438	5
BP	GO:0000725	recombinational repair	5/84	140/18862	0.000404484	0.00959525	0.00772304	4175/5888/4173/51659/8438	5
BP	GO:0031023	microtubule organizing center organization	5/84	140/18862	0.000404484	0.00959525	0.00772304	9768/983/10403/4751/1647	5
BP	GO:0040001	establishment of mitotic spindle localization	3/84	33/18862	0.000422106	0.0098446	0.00792373	10403/51203/1058	3
BP	GO:0051303	establishment of chromosome localization	4/84	79/18862	0.000426523	0.0098446	0.00792373	891/10403/55143/113130	4
BP	GO:0050000	chromosome localization	4/84	81/18862	0.000469119	0.0106834	0.00859886	891/10403/55143/113130	4
BP	GO:0071158	positive regulation of cell cycle arrest	4/84	82/18862	0.000491516	0.0110462	0.00889085	983/891/51512/1647	4
BP	GO:0008608	attachment of spindle microtubules to kinetochore	3/84	35/18862	0.000503117	0.01116	0.00898251	891/10403/4751	3
BP	GO:0043161	proteasome-mediated ubiquitin-dependent protein catabolic process	8/84	425/18862	0.000608065	0.0133151	0.010717	11065/983/891/6048/80344/408/3303/1050	8
BP	GO:0007093	mitotic cell cycle checkpoint	5/84	159/18862	0.000721817	0.0155115	0.0124849	983/891/10403/51512/1647	5
BP	GO:1901992	positive regulation of mitotic cell cycle phase transition	4/84	91/18862	0.000728623	0.0155115	0.0124849	11065/983/891/113130	4
BP	GO:0001701	in utero embryonic development	7/84	335/18862	0.000735616	0.0155115	0.0124849	891/9133/9837/10161/1050/4751/57493	7
BP	GO:0045185	maintenance of protein location	4/84	92/18862	0.00075918	0.0157151	0.0126488	7114/9168/11344/920	4
BP	GO:0000723	telomere maintenance	5/84	161/18862	0.000763674	0.0157151	0.0126488	5427/5888/898/10039/4751	5
BP	GO:0044803	multi-organism membrane organization	2/84	10/18862	0.000861675	0.0173146	0.0139362	1234/920	2
BP	GO:0070383	DNA cytosine deamination	2/84	10/18862	0.000861675	0.0173146	0.0139362	60489/27350	2
BP	GO:1901991	negative regulation of mitotic cell cycle phase transition	6/84	250/18862	0.000875731	0.0173924	0.0139988	983/891/10403/51512/29933/1647	6
BP	GO:0019058	viral life cycle	7/84	348/18862	0.00091904	0.0180428	0.0145223	983/60489/27350/6352/3303/1234/920	7
BP	GO:0042102	positive regulation of T cell proliferation	4/84	99/18862	0.000998965	0.019389	0.0156058	6352/3113/916/920	4
BP	GO:0033632	regulation of cell-cell adhesion mediated by integrin	2/84	11/18862	0.00105011	0.0199288	0.0160403	6352/916	2
BP	GO:0035747	natural killer cell chemotaxis	2/84	11/18862	0.00105011	0.0199288	0.0160403	6352/6351	2
BP	GO:0032200	telomere organization	5/84	174/18862	0.00108151	0.0202991	0.0163384	5427/5888/898/10039/4751	5
BP	GO:0044773	mitotic DNA damage checkpoint	4/84	102/18862	0.0011164	0.0206882	0.0166516	983/891/51512/1647	4
BP	GO:0030261	chromosome condensation	3/84	46/18862	0.00112647	0.0206882	0.0166516	891/51203/113130	3
BP	GO:1901988	negative regulation of cell cycle phase transition	6/84	268/18862	0.00125257	0.0215611	0.0173541	983/891/10403/51512/29933/1647	6
BP	GO:0006216	cytidine catabolic process	2/84	12/18862	0.00125649	0.0215611	0.0173541	60489/27350	2
BP	GO:0009972	cytidine deamination	2/84	12/18862	0.00125649	0.0215611	0.0173541	60489/27350	2
BP	GO:0016554	cytidine to uridine editing	2/84	12/18862	0.00125649	0.0215611	0.0173541	60489/27350	2
BP	GO:0046087	cytidine metabolic process	2/84	12/18862	0.00125649	0.0215611	0.0173541	60489/27350	2
BP	GO:0055012	ventricular cardiac muscle cell differentiation	2/84	12/18862	0.00125649	0.0215611	0.0173541	891/2274	2
BP	GO:0051293	establishment of spindle localization	3/84	48/18862	0.0012753	0.0215611	0.0173541	10403/51203/1058	3
BP	GO:0030330	DNA damage response, signal transduction by p53 class mediator	4/84	106/18862	0.00128761	0.0215611	0.0173541	983/891/51512/1647	4
BP	GO:0044774	mitotic DNA integrity checkpoint	4/84	106/18862	0.00128761	0.0215611	0.0173541	983/891/51512/1647	4
BP	GO:0032508	DNA duplex unwinding	4/84	107/18862	0.00133312	0.0218939	0.017622	4175/5888/4173/8438	4
BP	GO:1901989	positive regulation of cell cycle phase transition	4/84	107/18862	0.00133312	0.0218939	0.017622	11065/983/891/113130	4
BP	GO:0033044	regulation of chromosome organization	6/84	273/18862	0.00137652	0.022121	0.0178048	11065/891/10403/408/113130/4751	6
BP	GO:0071156	regulation of cell cycle arrest	4/84	108/18862	0.00137974	0.022121	0.0178048	983/891/51512/1647	4
BP	GO:0010498	proteasomal protein catabolic process	8/84	483/18862	0.0013858	0.022121	0.0178048	11065/983/891/6048/80344/408/3303/1050	8
BP	GO:0007088	regulation of mitotic nuclear division	4/84	109/18862	0.0014275	0.0225756	0.0181707	891/10403/51203/4751	4
BP	GO:0051988	regulation of attachment of spindle microtubules to kinetochore	2/84	13/18862	0.00148066	0.0229906	0.0185047	891/4751	2
BP	GO:0070424	regulation of nucleotide-binding oligomerization domain containing signaling pathway	2/84	13/18862	0.00148066	0.0229906	0.0185047	51296/3303	2
BP	GO:0006998	nuclear envelope organization	3/84	52/18862	0.00160879	0.024534	0.019747	983/891/9133	3
BP	GO:0043392	negative regulation of DNA binding	3/84	52/18862	0.00160879	0.024534	0.019747	3001/7114/4751	3
BP	GO:0032392	DNA geometric change	4/84	114/18862	0.00168369	0.0247222	0.0198984	4175/5888/4173/8438	4
BP	GO:0051653	spindle localization	3/84	53/18862	0.00169987	0.0247222	0.0198984	10403/51203/1058	3
BP	GO:0043922	negative regulation by host of viral transcription	2/84	14/18862	0.00172245	0.0247222	0.0198984	6352/6351	2
BP	GO:0045006	DNA deamination	2/84	14/18862	0.00172245	0.0247222	0.0198984	60489/27350	2
BP	GO:0046131	pyrimidine ribonucleoside metabolic process	2/84	14/18862	0.00172245	0.0247222	0.0198984	60489/27350	2
BP	GO:0046133	pyrimidine ribonucleoside catabolic process	2/84	14/18862	0.00172245	0.0247222	0.0198984	60489/27350	2
BP	GO:0046325	negative regulation of glucose import	2/84	14/18862	0.00172245	0.0247222	0.0198984	8682/2887	2
BP	GO:0045071	negative regulation of viral genome replication	3/84	54/18862	0.00179412	0.0255363	0.0205537	60489/27350/6352	3
BP	GO:0045931	positive regulation of mitotic cell cycle	4/84	118/18862	0.0019104	0.0266515	0.0214513	11065/983/891/113130	4
BP	GO:2000134	negative regulation of G1/S transition of mitotic cell cycle	4/84	119/18862	0.00197022	0.0266515	0.0214513	983/891/51512/1647	4
BP	GO:0006266	DNA ligation	2/84	15/18862	0.0019817	0.0266515	0.0214513	5888/10039	2
BP	GO:0007076	mitotic chromosome condensation	2/84	15/18862	0.0019817	0.0266515	0.0214513	51203/113130	2
BP	GO:0090231	regulation of spindle checkpoint	2/84	15/18862	0.0019817	0.0266515	0.0214513	891/10403	2
BP	GO:0090266	regulation of mitotic cell cycle spindle assembly checkpoint	2/84	15/18862	0.0019817	0.0266515	0.0214513	891/10403	2
BP	GO:1903504	regulation of mitotic spindle checkpoint	2/84	15/18862	0.0019817	0.0266515	0.0214513	891/10403	2
BP	GO:0051258	protein polymerization	6/84	294/18862	0.00200243	0.0267199	0.0215064	11065/7114/9168/3303/11344/23406	6
BP	GO:0007131	reciprocal meiotic recombination	3/84	58/18862	0.00220352	0.0287844	0.023168	84057/5888/8438	3
BP	GO:0140527	reciprocal homologous recombination	3/84	58/18862	0.00220352	0.0287844	0.023168	84057/5888/8438	3
BP	GO:0007096	regulation of exit from mitosis	2/84	16/18862	0.00225826	0.0287844	0.023168	11065/113130	2
BP	GO:0044764	multi-organism cellular process	2/84	16/18862	0.00225826	0.0287844	0.023168	1234/920	2
BP	GO:0045869	negative regulation of single stranded viral RNA replication via double stranded DNA intermediate	2/84	16/18862	0.00225826	0.0287844	0.023168	60489/27350	2
BP	GO:0070431	nucleotide-binding oligomerization domain containing 2 signaling pathway	2/84	16/18862	0.00225826	0.0287844	0.023168	51296/3303	2
BP	GO:1902807	negative regulation of cell cycle G1/S phase transition	4/84	124/18862	0.00228888	0.0289586	0.0233082	983/891/51512/1647	4
BP	GO:0030071	regulation of mitotic metaphase/anaphase transition	3/84	59/18862	0.00231416	0.0290631	0.0233923	11065/891/10403	3
BP	GO:0000075	cell cycle checkpoint	5/84	209/18862	0.00241953	0.029837	0.0240152	983/891/10403/51512/1647	5
BP	GO:0051651	maintenance of location in cell	5/84	209/18862	0.00241953	0.029837	0.0240152	7114/9168/11344/1234/920	5
BP	GO:0035825	homologous recombination	3/84	60/18862	0.00242819	0.029837	0.0240152	84057/5888/8438	3
BP	GO:0019932	second-messenger-mediated signaling	6/84	307/18862	0.00248555	0.0303238	0.024407	2274/6351/916/1234/920/10231	6
BP	GO:0007091	metaphase/anaphase transition of mitotic cell cycle	3/84	61/18862	0.00254564	0.030481	0.0245336	11065/891/10403	3
BP	GO:0070936	protein K48-linked ubiquitination	3/84	61/18862	0.00254564	0.030481	0.0245336	11065/6048/29089	3
BP	GO:0033631	cell-cell adhesion mediated by integrin	2/84	17/18862	0.00255198	0.030481	0.0245336	6352/916	2
BP	GO:0071902	positive regulation of protein serine/threonine kinase activity	6/84	311/18862	0.00265053	0.0314101	0.0252814	983/891/8682/408/1164/1647	6
BP	GO:1902099	regulation of metaphase/anaphase transition of cell cycle	3/84	62/18862	0.00266655	0.0314101	0.0252814	11065/891/10403	3
BP	GO:0042770	signal transduction in response to DNA damage	4/84	131/18862	0.00279232	0.0326663	0.0262925	983/891/51512/1647	4
BP	GO:0010965	regulation of mitotic sister chromatid separation	3/84	64/18862	0.00291888	0.0334594	0.0269309	11065/891/10403	3
BP	GO:0030837	negative regulation of actin filament polymerization	3/84	64/18862	0.00291888	0.0334594	0.0269309	7114/9168/11344	3
BP	GO:0044784	metaphase/anaphase transition of cell cycle	3/84	64/18862	0.00291888	0.0334594	0.0269309	11065/891/10403	3
BP	GO:1902749	regulation of cell cycle G2/M phase transition	5/84	219/18862	0.00295937	0.0336974	0.0271224	983/891/51512/29933/4751	5
BP	GO:0045930	negative regulation of mitotic cell cycle	6/84	321/18862	0.00309897	0.0343234	0.0276263	983/891/10403/51512/29933/1647	6
BP	GO:0050671	positive regulation of lymphocyte proliferation	4/84	135/18862	0.00311165	0.0343234	0.0276263	6352/3113/916/920	4
BP	GO:0051783	regulation of nuclear division	4/84	135/18862	0.00311165	0.0343234	0.0276263	891/10403/51203/4751	4
BP	GO:0051306	mitotic sister chromatid separation	3/84	66/18862	0.00318545	0.0343234	0.0276263	11065/891/10403	3
BP	GO:0010829	negative regulation of glucose transmembrane transport	2/84	19/18862	0.00319026	0.0343234	0.0276263	8682/2887	2
BP	GO:0034501	protein localization to kinetochore	2/84	19/18862	0.00319026	0.0343234	0.0276263	983/10403	2
BP	GO:0045091	regulation of single stranded viral RNA replication via double stranded DNA intermediate	2/84	19/18862	0.00319026	0.0343234	0.0276263	60489/27350	2
BP	GO:0048245	eosinophil chemotaxis	2/84	19/18862	0.00319026	0.0343234	0.0276263	6352/6351	2
BP	GO:0032946	positive regulation of mononuclear cell proliferation	4/84	136/18862	0.00319521	0.0343234	0.0276263	6352/3113/916/920	4
BP	GO:0032271	regulation of protein polymerization	5/84	225/18862	0.00332233	0.0354659	0.0285458	7114/9168/3303/11344/23406	5
BP	GO:0016553	base conversion or substitution editing	2/84	20/18862	0.00353451	0.0369178	0.0297144	60489/27350	2
BP	GO:0039692	single stranded viral RNA replication via double stranded DNA intermediate	2/84	20/18862	0.00353451	0.0369178	0.0297144	60489/27350	2
BP	GO:0140131	positive regulation of lymphocyte chemotaxis	2/84	20/18862	0.00353451	0.0369178	0.0297144	6352/6351	2
BP	GO:0046718	viral entry into host cell	4/84	140/18862	0.0035448	0.0369178	0.0297144	983/3303/1234/920	4
BP	GO:0033630	positive regulation of cell adhesion mediated by integrin	2/84	21/18862	0.00389531	0.0400484	0.0322342	6352/916	2
BP	GO:0033045	regulation of sister chromatid segregation	3/84	71/18862	0.00391574	0.0400484	0.0322342	11065/891/10403	3
BP	GO:1905818	regulation of chromosome separation	3/84	71/18862	0.00391574	0.0400484	0.0322342	11065/891/10403	3
BP	GO:0007050	cell cycle arrest	5/84	235/18862	0.00399702	0.0406364	0.0327075	983/891/51512/11186/1647	5
BP	GO:0032069	regulation of nuclease activity	2/84	22/18862	0.0042725	0.0426537	0.0343311	3001/3303	2
BP	GO:0051383	kinetochore organization	2/84	22/18862	0.0042725	0.0426537	0.0343311	10403/1058	2
BP	GO:0000077	DNA damage checkpoint	4/84	148/18862	0.00432031	0.0426537	0.0343311	983/891/51512/1647	4
BP	GO:0070665	positive regulation of leukocyte proliferation	4/84	148/18862	0.00432031	0.0426537	0.0343311	6352/3113/916/920	4
BP	GO:1903900	regulation of viral life cycle	4/84	148/18862	0.00432031	0.0426537	0.0343311	60489/27350/6352/920	4
BP	GO:0006323	DNA packaging	5/84	240/18862	0.00436883	0.0428848	0.0345172	891/51203/11339/113130/1058	5
BP	GO:0065004	protein-DNA complex assembly	5/84	241/18862	0.00444605	0.0433541	0.0348949	4175/11339/5888/4173/1058	5
BP	GO:0010639	negative regulation of organelle organization	6/84	346/18862	0.00446741	0.0433541	0.0348949	891/10403/7114/9168/3303/11344	6
BP	GO:0046135	pyrimidine nucleoside catabolic process	2/84	23/18862	0.00466593	0.0447719	0.0360361	60489/27350	2
BP	GO:0072677	eosinophil migration	2/84	23/18862	0.00466593	0.0447719	0.0360361	6352/6351	2
BP	GO:0060249	anatomical structure homeostasis	7/84	466/18862	0.00473929	0.0452218	0.0363982	5427/60/23498/5888/898/10039/4751	7
BP	GO:0044409	entry into host	4/84	153/18862	0.00485906	0.0461071	0.0371107	983/3303/1234/920	4
BP	GO:0002407	dendritic cell chemotaxis	2/84	24/18862	0.00507545	0.0475731	0.0382907	6352/1234	2
BP	GO:0042454	ribonucleoside catabolic process	2/84	24/18862	0.00507545	0.0475731	0.0382907	60489/27350	2
BP	GO:0032272	negative regulation of protein polymerization	3/84	78/18862	0.00509712	0.0475731	0.0382907	7114/9168/11344	3
BP	GO:0031570	DNA integrity checkpoint	4/84	156/18862	0.00520307	0.0482981	0.0388742	983/891/51512/1647	4
CC	GO:0071162	CMG complex	4/90	10/19520	8.68696e-08	1.51035e-05	1.31405e-05	4175/9837/4173/51659	4
CC	GO:0031261	DNA replication preinitiation complex	4/90	12/19520	2.03324e-07	1.51035e-05	1.31405e-05	4175/9837/4173/51659	4
CC	GO:0000228	nuclear chromosome	10/90	250/19520	2.31176e-07	1.51035e-05	1.31405e-05	891/10403/4175/5427/9837/5888/4173/51659/1058/4751	10
CC	GO:0098687	chromosomal region	11/90	345/19520	5.36985e-07	2.63123e-05	2.28925e-05	983/891/10403/4175/11339/5888/4173/55143/113130/1058/4751	11
CC	GO:0000307	cyclin-dependent protein kinase holoenzyme complex	5/90	43/19520	1.5612e-06	6.11991e-05	5.32452e-05	983/891/9133/1164/898	5
CC	GO:0000775	chromosome, centromeric region	7/90	196/19520	3.41717e-05	0.00111628	0.000971196	891/10403/11339/55143/113130/1058/4751	7
CC	GO:0000794	condensed nuclear chromosome	5/90	88/19520	5.39805e-05	0.00133945	0.00116537	891/10403/5888/1058/4751	5
CC	GO:1902554	serine/threonine protein kinase complex	5/90	89/19520	5.69871e-05	0.00133945	0.00116537	983/891/9133/1164/898	5
CC	GO:0000778	condensed nuclear chromosome kinetochore	3/90	17/19520	6.15056e-05	0.00133945	0.00116537	891/10403/1058	3
CC	GO:1902911	protein kinase complex	5/90	104/19520	0.000119594	0.00234405	0.0020394	983/891/9133/1164/898	5
CC	GO:0061695	transferase complex, transferring phosphorus-containing groups	6/90	253/19520	0.0011215	0.0199831	0.0173859	983/891/9133/5427/1164/898	6
CC	GO:0042555	MCM complex	2/90	12/19520	0.00134644	0.0219918	0.0191336	4175/4173	2
CC	GO:0000777	condensed chromosome kinetochore	4/90	106/19520	0.001467	0.0221178	0.0192432	891/10403/1058/4751	4
CC	GO:0000940	condensed chromosome outer kinetochore	2/90	14/19520	0.00184535	0.0258348	0.0224771	891/10403	2
CC	GO:0000779	condensed chromosome, centromeric region	4/90	117/19520	0.00210689	0.0260052	0.0226253	891/10403/1058/4751	4
CC	GO:0010369	chromocenter	2/90	15/19520	0.00212287	0.0260052	0.0226253	11339/55143	2
CC	GO:0032993	protein-DNA complex	5/90	208/19520	0.0027647	0.0318754	0.0277326	4175/9837/4173/51659/1058	5
CC	GO:0000793	condensed chromosome	5/90	217/19520	0.00331515	0.0360983	0.0314067	891/10403/5888/1058/4751	5
CC	GO:0000776	kinetochore	4/90	137/19520	0.0037226	0.0384016	0.0334106	891/10403/1058/4751	4
MF	GO:0016538	cyclin-dependent protein serine/threonine kinase regulator activity	4/91	50/18337	0.000109772	0.026894	0.0231098	891/9133/1164/898	4
MF	GO:0003785	actin monomer binding	3/91	28/18337	0.000354032	0.0285423	0.0245261	7114/9168/11344	3
MF	GO:0003678	DNA helicase activity	4/91	74/18337	0.000500904	0.0285423	0.0245261	4175/5888/4173/8438	4
MF	GO:0001618	virus receptor activity	4/91	76/18337	0.000554322	0.0285423	0.0245261	983/3303/1234/920	4
MF	GO:0140272	exogenous protein binding	4/91	77/18337	0.000582495	0.0285423	0.0245261	983/3303/1234/920	4
MF	GO:0061631	ubiquitin conjugating enzyme activity	3/91	36/18337	0.000749788	0.0290769	0.0249855	11065/7332/29089	3
MF	GO:0044389	ubiquitin-like protein ligase binding	7/91	312/18337	0.00092161	0.0290769	0.0249855	11065/891/7332/408/3303/79899/29089	7
MF	GO:0061650	ubiquitin-like protein conjugating enzyme activity	3/91	39/18337	0.000949451	0.0290769	0.0249855	11065/7332/29089	3
MF	GO:0004126	cytidine deaminase activity	2/91	12/18337	0.00155647	0.0423706	0.0364087	60489/27350	2

## Sheet: KEGG pathway
ID	Description	GeneRatio	BgRatio	pvalue	p.adjust	qvalue	geneID
hsa03008	Ribosome biogenesis in eukaryotes	12/61	110/8105	2.12151e-11	3.07618e-09	2.81379e-09	100169757/100169767/100169768/100169753/100169754/100169755/100169756/100169751/100169759/100169761/100169762/100169764
hsa03010	Ribosome	12/61	158/8105	1.51365e-09	1.0974e-07	1.00379e-07	100169757/100169767/100169768/100169753/100169754/100169755/100169756/100169751/100169759/100169761/100169762/100169764
hsa04115	p53 signaling pathway	6/61	73/8105	1.62697e-05	0.000786371	0.000719294	983/891/51512/9133/898/1647
hsa04110	Cell cycle	7/61	126/8105	4.03562e-05	0.00146291	0.00133813	983/891/4175/9133/4173/898/1647
hsa05170	Human immunodeficiency virus 1 infection	8/61	212/8105	0.000171606	0.00497658	0.00455208	983/60489/891/9133/27350/916/1234/920
