# Supplementary material for: Identification of Transcriptome Biomarkers for Severe COVID-19 with Machine Learning Methods
Source: Biomolecules. 2022 Nov 23;12(12):1735. doi: 10.3390/biom12121735 (PMC9775121; doi:10.3390/biom12121735)
Supplement: Supplementary file 1 [file biomolecules-12-01735-s001.zip › Supplementary Table S1.xlsx]

## Sheet: Sheet1
Rank	Feature name
1	UBE2C
2	PCLAF
3	CDK1
4	APOBEC3G
5	SLC15A3
6	CCNB1
7	TRAF3IP3
8	OPTN
9	CD48
10	RNF5
11	NDC80
12	MCM6
13	MND1
14	GZMA
15	GTSE1
16	CCNB2
17	APOBEC3C
18	CYSLTR1
19	TMSB4X
20	NUSAP1
21	UBE2L3
22	POLE2
23	PEA15
24	CD300LB
25	UBA7
26	ACTB
27	DCAF11
28	SIGLEC7
29	PLAAT4
30	RASSF1
31	TMSB10
32	ARRB1
33	CCL5
34	HAAO
35	OIP5
36	MELK
37	HSPA1A
38	GINS1
39	RAD51
40	PRR5L
41	HSH2D
42	TMEM159
43	CKS2
44	MCM4
45	PLEKHO1
46	C19orf38
47	TPST1
48	GINS2
49	GALNT6
50	GPR132
51	CYB561
52	CDCA8
53	TWF2
54	FHL2
55	CCNE1
56	CDCA5
57	CCL4
58	GBGT1
59	MAF
60	PARP3
61	LPAR6
62	CA4
63	MED20
64	CENPA
65	HLA-DPA1
66	TMIGD3
67	CD3E
68	KLRG1
69	CCR5
70	COTL1
71	GGH
72	GRB10
73	CEBPA
74	C1orf112
75	SARM1
76	NEK2
77	OLAH
78	RNA5S6
79	IL18BP
80	SH2D2A
81	KY
82	MYBL1
83	GADD45A
84	FAM156B
85	CD4
86	C1orf21
87	UBE2T
88	ZNF346
89	HEG1
90	RCAN2
91	GIMAP5
92	RAD54L
93	TGFBI
94	RNA5S16
95	RNA5S17
96	RNA5S2
97	RNA5S3
98	RNA5S4
99	RNA5S5
100	RNA5S1
101	RNA5S8
102	RNA5S10
103	RNA5S11
104	RNA5S13
105	RNA5S14
106	RNA5S15
107	IL1R2
108	CSNK1G1
109	POPDC2
110	TTC1
111	DCTN5
112	TARP
113	ALDOA
114	MACIR
115	TBX21
116	SLC2A6
117	BFSP1
118	MINDY4B
119	FSCN1
120	CDHR2
121	LDHA
122	HLA-DMA
123	SYTL2
124	ZNF528
125	ARG1
126	HJURP
127	TMEM45A
128	KIF14
129	NDRG2
130	CDCA2
131	RORA
132	SBK1
133	IL2RB
134	SFI1
135	B3GAT1
136	H2BC9
137	ADARB1
138	TPPP3
139	CDCA3
140	NAGK
141	CX3CR1
142	SLC26A11
143	SCD
144	BIRC5
145	NCR3
146	MS4A2
147	CD38
148	CDC20
149	CD6
150	ST6GALNAC3
151	ZCCHC2
152	SEPTIN8
153	CCR3
154	RNA5S12
155	BUB1B
156	ME3
157	RASSF4
158	MKI67
159	CD101
160	MYO6
161	FASLG
162	CACNA2D2
163	TTYH2
164	ASPM
165	ARHGEF10L
166	EDARADD
167	GOLGA7B
168	GZMH
169	TMEM229B
170	LGR6
171	STIL
172	FCER1A
173	MCM10
174	ANLN
175	JCHAIN
176	RAB38
177	KIF11
178	EXO1
179	BUB1
180	TOP2A
181	CLEC10A
182	TYMS
183	FOXM1
184	PLA2G7
185	TGFBR3
186	IL4I1
187	UCHL1
188	IGHG1
189	STMN1
190	UPK3A
191	CDC25A
192	TXNL4B
193	NNMT
194	CENPN
195	ZNF683
196	PBK
197	AURKA
198	E2F8
199	CDC6
200	LAG3
201	KNL1
202	ANKRD54
203	GLDN
204	KIF2C
205	SKA3
206	KIFC1
207	EPHB1
208	ENPP2
209	ESCO2
210	DLGAP5
211	NCAPG
212	PTK6
213	SPAG5
214	SCN5A
215	SHCBP1
216	FANCI
217	DTL
218	DEPDC1B
219	GMNN
220	GLDC
221	PLK4
222	SGO1
223	CCNA2
224	POLQ
225	SHISA4
226	IL4
227	SKA1
228	PPM1J
229	GPR68
230	CDC25C
231	KIAA1671
232	SOX13
233	CDC45
234	SPC25
235	CENPI
236	RASGEF1A
237	C3orf18
238	KIF4A
239	NCAPH
240	DIAPH3
241	CENPU
242	HASPIN
243	TIAM1
244	TIGIT
245	TLR3
246	CHEK1
247	NEURL1
248	CKAP2L
249	NOD1
250	ACSL5
251	OBSL1
252	TNFRSF8
253	TNIP3
254	APOBEC3F
255	LILRA4
256	HMMR
257	TPX2
258	ORC1
259	TRIM26
260	TRIP13
261	TROAP
262	TSR2
263	CLSPN
264	RNA5S7
265	PARPBP
266	CACNA2D3
267	ROPN1L
268	PC
269	RRM2
270	RYR1
271	S1PR2
272	IGFBP3
273	UCP3
274	CRTAM
275	XCL2
276	XPNPEP2
277	IKZF2
278	ABI3
279	ACOXL
280	ZNF578
281	SEZ6L
282	ZSWIM5
283	ZWINT
