# Supplementary material for: Identification of Transcriptome Biomarkers for Severe COVID-19 with Machine Learning Methods
Source: Biomolecules. 2022 Nov 23;12(12):1735. doi: 10.3390/biom12121735 (PMC9775121; doi:10.3390/biom12121735)
Supplement: Supplementary file 1 [file biomolecules-12-01735-s001.zip › Supplementary Table S2.xlsx]

## Sheet: DT
Number of features	COVID-19 Non-ICU	COVID-19 ICU	Non-COVID-19 Non-ICU	Non-COVID-19 ICU	ACC	MCC	macro F1	weighted F1
1	0.344086	0.463158	0.666667	0.5	0.444444	0.196151	0.493478	0.436737
2	0.412371	0.442105	0.72	0.685714	0.492063	0.255733	0.565048	0.483296
3	0.52	0.494624	0.833333	0.742857	0.571429	0.3703	0.647704	0.563097
4	0.673469	0.6875	0.636364	0.666667	0.674603	0.51987	0.666	0.675228
5	0.729167	0.701031	0.6	0.564103	0.68254	0.53344	0.648575	0.68679
6	0.72	0.729167	0.727273	0.764706	0.730159	0.599148	0.735286	0.729892
7	0.686275	0.652174	0.545455	0.666667	0.65873	0.497446	0.637642	0.659076
8	0.730769	0.681319	0.7	0.702703	0.706349	0.567157	0.703698	0.70514
9	0.712871	0.703297	0.782609	0.648649	0.706349	0.571934	0.711856	0.706451
10	0.757895	0.747475	0.736842	0.717949	0.746032	0.6261	0.74004	0.747016
11	0.747475	0.721649	0.8	0.833333	0.753968	0.634262	0.775614	0.752298
12	0.796117	0.723404	0.666667	0.764706	0.753968	0.633991	0.737723	0.753
13	0.72	0.6875	0.8	0.611111	0.698413	0.551539	0.704653	0.699625
14	0.652632	0.686869	0.521739	0.685714	0.65873	0.496728	0.636738	0.66003
15	0.715789	0.755102	0.8	0.764706	0.746032	0.628094	0.758899	0.744285
16	0.708333	0.712871	0.736842	0.777778	0.722222	0.585543	0.733956	0.721215
17	0.681319	0.712871	0.571429	0.5625	0.666667	0.515414	0.63203	0.67003
18	0.734694	0.7	0.636364	0.6875	0.706349	0.560415	0.689639	0.70713
19	0.729167	0.77551	0.72	0.727273	0.746032	0.626531	0.737987	0.746589
20	0.742268	0.721649	0.818182	0.611111	0.722222	0.590377	0.723303	0.723456
21	0.666667	0.734694	0.571429	0.756757	0.698413	0.555049	0.682386	0.697543
22	0.673469	0.659574	0.545455	0.684211	0.65873	0.5005	0.640677	0.65916
23	0.715789	0.734694	0.782609	0.611111	0.714286	0.580651	0.711051	0.715302
24	0.75	0.734694	0.695652	0.685714	0.730159	0.602365	0.716515	0.73145
25	0.708333	0.708333	0.583333	0.5	0.666667	0.512394	0.625	0.671958
26	0.734694	0.75	0.7	0.736842	0.738095	0.613957	0.730384	0.738287
27	0.714286	0.75	0.769231	0.5625	0.714286	0.580061	0.699004	0.713544
28	0.711538	0.725275	0.608696	0.764706	0.714286	0.579412	0.702554	0.715579
29	0.747475	0.736842	0.695652	0.742857	0.738095	0.614286	0.730707	0.738556
30	0.693878	0.695652	0.615385	0.666667	0.68254	0.540651	0.667895	0.684897
31	0.762887	0.72	0.909091	0.727273	0.753968	0.633136	0.779813	0.752949
32	0.714286	0.77551	0.64	0.774194	0.738095	0.611926	0.725997	0.740293
33	0.715789	0.757895	0.666667	0.631579	0.714286	0.586232	0.692982	0.717906
34	0.732673	0.715789	0.869565	0.666667	0.730159	0.599711	0.746174	0.728456
35	0.705882	0.688172	0.615385	0.709677	0.690476	0.544206	0.679779	0.692154
36	0.752688	0.824742	0.769231	0.777778	0.785714	0.691568	0.78111	0.78578
37	0.7	0.762887	0.636364	0.666667	0.714286	0.57385	0.691479	0.715672
38	0.714286	0.765957	0.608696	0.702703	0.722222	0.594242	0.69791	0.724939
39	0.742268	0.808081	0.521739	0.606061	0.730159	0.599267	0.669537	0.733586
40	0.714286	0.729167	0.608696	0.742857	0.714286	0.57886	0.698751	0.715439
41	0.762887	0.778947	0.538462	0.647059	0.730159	0.606623	0.681839	0.73674
42	0.747475	0.778947	0.583333	0.647059	0.730159	0.602814	0.689204	0.734186
43	0.732673	0.729167	0.75	0.83871	0.746032	0.622293	0.762637	0.746122
44	0.68	0.6875	0.631579	0.702703	0.68254	0.527829	0.675445	0.682016
45	0.742268	0.791667	0.695652	0.777778	0.761905	0.65088	0.751841	0.76268
46	0.742268	0.770833	0.72	0.764706	0.753968	0.639692	0.749452	0.754685
47	0.680851	0.755102	0.538462	0.823529	0.714286	0.583421	0.699486	0.717133
48	0.673469	0.708333	0.608696	0.8	0.698413	0.555355	0.697625	0.698231
49	0.694737	0.727273	0.636364	0.833333	0.722222	0.590593	0.722927	0.720615
50	0.708333	0.72	0.545455	0.705882	0.698413	0.551847	0.669918	0.699725
51	0.707071	0.778947	0.545455	0.722222	0.722222	0.590593	0.688424	0.724691
52	0.742268	0.755102	0.761905	0.777778	0.753968	0.63578	0.759263	0.753429
53	0.745098	0.757895	0.636364	0.666667	0.730159	0.598122	0.701506	0.731587
54	0.688172	0.755102	0.740741	0.823529	0.738095	0.620666	0.751886	0.736092
55	0.715789	0.772277	0.75	0.75	0.746032	0.623751	0.747017	0.745265
56	0.729167	0.784314	0.75	0.8	0.761905	0.64503	0.76587	0.761699
57	0.708333	0.74	0.769231	0.666667	0.722222	0.589138	0.721058	0.720442
58	0.645833	0.680412	0.636364	0.702703	0.666667	0.510023	0.666328	0.666025
59	0.630435	0.68	0.695652	0.756757	0.674603	0.524618	0.690711	0.67132
60	0.778947	0.808081	0.692308	0.6875	0.769841	0.662443	0.741709	0.77202
61	0.702128	0.764706	0.583333	0.8125	0.730159	0.600497	0.715667	0.731548
62	0.783505	0.8	0.642857	0.8125	0.777778	0.677815	0.759716	0.78257
63	0.74	0.755102	0.75	0.733333	0.746032	0.620772	0.744609	0.74594
64	0.666667	0.767677	0.72	0.758621	0.722222	0.585677	0.728241	0.72266
65	0.736842	0.78	0.769231	0.774194	0.761905	0.649549	0.765067	0.761282
66	0.721649	0.737864	0.571429	0.645161	0.706349	0.557627	0.669026	0.706449
67	0.721649	0.742268	0.64	0.545455	0.698413	0.556016	0.662343	0.700977
68	0.77551	0.808081	0.608696	0.8125	0.777778	0.668899	0.751197	0.779893
69	0.76087	0.784314	0.695652	0.742857	0.761905	0.650806	0.745923	0.76271
70	0.752688	0.772277	0.666667	0.702703	0.746032	0.626531	0.723584	0.747287
71	0.729167	0.770833	0.5	0.722222	0.722222	0.594206	0.680556	0.726631
72	0.770833	0.804124	0.521739	0.722222	0.753968	0.639158	0.70473	0.758102
73	0.752475	0.804124	0.583333	0.733333	0.753968	0.632837	0.718316	0.757116
74	0.792079	0.8	0.666667	0.8	0.785714	0.682121	0.764686	0.786275
75	0.791667	0.816327	0.64	0.787879	0.785714	0.68525	0.758968	0.788934
76	0.765957	0.787879	0.615385	0.787879	0.761905	0.652199	0.739275	0.76549
77	0.742268	0.727273	0.695652	0.727273	0.730159	0.599267	0.723116	0.730714
78	0.694737	0.72	0.25	0.545455	0.642857	0.471772	0.552548	0.650509
79	0.666667	0.728972	0.5	0.6875	0.68254	0.523356	0.645785	0.680809
80	0.659341	0.737864	0.56	0.666667	0.68254	0.534291	0.655968	0.683547
81	0.666667	0.728972	0.608696	0.75	0.698413	0.554118	0.688584	0.697372
82	0.659794	0.673469	0.47619	0.666667	0.650794	0.482407	0.61903	0.651522
83	0.673913	0.745098	0.48	0.727273	0.690476	0.545521	0.656571	0.693547
84	0.680851	0.718447	0.666667	0.709677	0.698413	0.551883	0.69391	0.698305
85	0.709677	0.767677	0.62069	0.580645	0.706349	0.573822	0.669672	0.709245
86	0.702128	0.699029	0.692308	0.758621	0.706349	0.564989	0.713021	0.707292
87	0.659794	0.764706	0.47619	0.6875	0.690476	0.535016	0.647048	0.690372
88	0.673913	0.769231	0.583333	0.75	0.714286	0.57791	0.694119	0.714211
89	0.604167	0.693069	0.416667	0.709677	0.634921	0.456323	0.605895	0.637963
90	0.76087	0.788462	0.727273	0.647059	0.753968	0.636514	0.730916	0.7547
91	0.703297	0.757282	0.5	0.529412	0.68254	0.533877	0.622498	0.686504
92	0.723404	0.76	0.583333	0.705882	0.722222	0.591334	0.693155	0.724585
93	0.744681	0.769231	0.782609	0.83871	0.769841	0.657408	0.783807	0.769373
94	0.804348	0.807692	0.666667	0.75	0.785714	0.684575	0.757177	0.787847
95	0.765957	0.84	0.608696	0.857143	0.793651	0.696896	0.767949	0.794437
96	0.755102	0.816327	0.615385	0.733333	0.761905	0.647981	0.730037	0.765545
97	0.755556	0.807692	0.538462	0.625	0.738095	0.618006	0.681677	0.742437
98	0.755102	0.803922	0.434783	0.758621	0.746032	0.618147	0.688107	0.7495
99	0.714286	0.770833	0.538462	0.75	0.722222	0.591804	0.693395	0.727306
100	0.770833	0.815534	0.571429	0.625	0.753968	0.630892	0.695699	0.754227
101	0.757895	0.757282	0.56	0.689655	0.730159	0.598461	0.691208	0.73328
102	0.702128	0.776699	0.5	0.580645	0.698413	0.551883	0.639868	0.700251
103	0.666667	0.727273	0.666667	0.545455	0.674603	0.518721	0.651515	0.675325
104	0.821053	0.831683	0.695652	0.787879	0.809524	0.717964	0.784067	0.811106
105	0.736842	0.772277	0.583333	0.6875	0.730159	0.600107	0.694988	0.732455
106	0.747475	0.767677	0.636364	0.625	0.730159	0.596033	0.694129	0.731121
107	0.755102	0.787879	0.75	0.709677	0.761905	0.645642	0.750665	0.761936
108	0.769231	0.823529	0.689655	0.8	0.785714	0.690909	0.770604	0.78837
109	0.8	0.8125	0.583333	0.75	0.777778	0.670729	0.736458	0.781415
110	0.795918	0.792079	0.695652	0.733333	0.777778	0.666862	0.754246	0.77849
111	0.769231	0.843137	0.666667	0.684211	0.777778	0.676171	0.740811	0.779623
112	0.804124	0.78	0.818182	0.727273	0.785714	0.680565	0.782395	0.785908
113	0.792079	0.783505	0.6	0.647059	0.753968	0.63152	0.705661	0.755017
114	0.774194	0.803922	0.72	0.6875	0.769841	0.661624	0.746404	0.770681
115	0.816327	0.815534	0.7	0.709677	0.793651	0.688048	0.760384	0.793237
116	0.757895	0.767677	0.615385	0.8125	0.753968	0.638951	0.738364	0.7574
117	0.752475	0.770833	0.608696	0.6875	0.738095	0.609987	0.704876	0.740098
118	0.666667	0.74	0.64	0.709677	0.698413	0.553075	0.689086	0.699112
119	0.73913	0.772277	0.740741	0.875	0.769841	0.665321	0.781787	0.769665
120	0.747475	0.804124	0.666667	0.8	0.769841	0.657955	0.754566	0.770211
121	0.721649	0.780952	0.666667	0.827586	0.753968	0.627847	0.749214	0.754271
122	0.693878	0.755102	0.571429	0.685714	0.706349	0.563266	0.676531	0.707418
123	0.778947	0.792079	0.636364	0.764706	0.769841	0.65858	0.743024	0.771034
124	0.747475	0.778947	0.636364	0.888889	0.769841	0.661173	0.762919	0.769103
125	0.787879	0.821053	0.608696	0.8	0.785714	0.684821	0.754407	0.788361
126	0.721649	0.747475	0.75	0.75	0.738095	0.611476	0.742281	0.737748
127	0.76	0.791667	0.72	0.967742	0.793651	0.69486	0.809852	0.795771
128	0.770833	0.795918	0.692308	0.875	0.785714	0.685747	0.783515	0.787783
129	0.742268	0.791667	0.833333	0.8	0.777778	0.674515	0.791817	0.776429
130	0.755102	0.762887	0.782609	0.882353	0.777778	0.671432	0.795738	0.776533
131	0.707071	0.729167	0.75	0.909091	0.746032	0.624747	0.773832	0.744899
132	0.747475	0.791667	0.608696	0.882353	0.769841	0.65977	0.757548	0.771124
133	0.762887	0.808081	0.608696	0.909091	0.785714	0.681983	0.772188	0.787149
134	0.767677	0.755102	0.782609	0.8125	0.769841	0.657048	0.779472	0.769564
135	0.737864	0.757895	0.636364	0.9375	0.761905	0.644562	0.767406	0.763108
136	0.77551	0.767677	0.636364	0.909091	0.777778	0.668583	0.77216	0.778321
137	0.736842	0.772277	0.75	0.8125	0.761905	0.647395	0.767905	0.761555
138	0.727273	0.762887	0.636364	0.823529	0.746032	0.622625	0.737513	0.746413
139	0.744681	0.747475	0.695652	0.777778	0.746032	0.627778	0.741396	0.746101
140	0.752475	0.762887	0.571429	0.727273	0.738095	0.60787	0.703516	0.739038
141	0.715789	0.796117	0.666667	0.933333	0.769841	0.657358	0.777976	0.771391
142	0.75	0.8	0.608696	0.848485	0.769841	0.658532	0.751795	0.771133
143	0.723404	0.780952	0.571429	0.8125	0.746032	0.620002	0.722071	0.745493
144	0.693878	0.747475	0.608696	0.875	0.730159	0.597795	0.731262	0.731385
145	0.755102	0.795918	0.666667	0.9375	0.785714	0.682293	0.788797	0.787442
146	0.75	0.764706	0.727273	0.875	0.769841	0.656039	0.779245	0.769905
147	0.6875	0.732673	0.727273	0.787879	0.722222	0.585926	0.733831	0.721329
148	0.72	0.77551	0.545455	0.875	0.746032	0.619872	0.728991	0.747858
149	0.755102	0.8125	0.666667	0.823529	0.777778	0.673132	0.76445	0.77955
150	0.734694	0.8	0.636364	0.875	0.769841	0.655547	0.761514	0.770622
151	0.73913	0.784314	0.695652	0.8	0.761905	0.650806	0.754774	0.761339
152	0.721649	0.767677	0.695652	0.909091	0.761905	0.646533	0.773517	0.761653
153	0.776699	0.816327	0.736842	0.8125	0.793651	0.687871	0.785592	0.793807
154	0.729167	0.76	0.636364	0.764706	0.738095	0.610973	0.722559	0.73855
155	0.767677	0.804124	0.5	0.8125	0.761905	0.646916	0.721075	0.766587
156	0.734694	0.787879	0.695652	0.875	0.769841	0.657048	0.773306	0.770517
157	0.744681	0.792079	0.454545	0.8	0.746032	0.624775	0.697826	0.747488
158	0.757895	0.803922	0.666667	0.83871	0.777778	0.670087	0.766798	0.779181
159	0.762887	0.8125	0.608696	0.833333	0.777778	0.674326	0.754354	0.779283
160	0.72	0.729167	0.583333	0.75	0.714286	0.576197	0.695625	0.716601
161	0.744681	0.769231	0.695652	0.83871	0.761905	0.645493	0.762068	0.762472
162	0.736842	0.764706	0.636364	0.787879	0.746032	0.621859	0.731448	0.746406
163	0.729167	0.74	0.636364	0.764706	0.730159	0.599148	0.717559	0.730613
164	0.708333	0.772277	0.608696	0.875	0.746032	0.621844	0.741077	0.746964
165	0.752688	0.769231	0.72	0.866667	0.769841	0.659899	0.777146	0.771132
166	0.745098	0.762887	0.666667	0.875	0.761905	0.642474	0.762413	0.762428
167	0.623656	0.72549	0.692308	0.967742	0.714286	0.5796	0.752299	0.713208
168	0.727273	0.77551	0.727273	0.848485	0.761905	0.644873	0.769635	0.761807
169	0.74	0.795918	0.608696	0.903226	0.769841	0.655929	0.76196	0.772496
170	0.709677	0.772277	0.64	0.909091	0.753968	0.639151	0.757761	0.754311
171	0.757895	0.787879	0.615385	0.6875	0.746032	0.627204	0.712165	0.749544
172	0.729167	0.784314	0.571429	0.909091	0.761905	0.643874	0.7485	0.761379
173	0.707071	0.747475	0.818182	0.9375	0.761905	0.643595	0.802557	0.761183
174	0.694737	0.732673	0.666667	0.875	0.730159	0.600107	0.742269	0.730454
175	0.76	0.757895	0.769231	0.83871	0.769841	0.661332	0.781459	0.769892
176	0.762887	0.795918	0.666667	0.909091	0.785714	0.683524	0.783641	0.786924
177	0.702128	0.718447	0.695652	0.875	0.730159	0.598911	0.747807	0.730042
178	0.73913	0.792453	0.740741	0.814815	0.769841	0.661673	0.771785	0.770029
179	0.715789	0.747475	0.8	0.969697	0.769841	0.661944	0.80824	0.767289
180	0.770833	0.811881	0.75	0.967742	0.809524	0.717132	0.825114	0.810473
181	0.72	0.75	0.833333	0.9375	0.769841	0.658912	0.810208	0.768519
182	0.715789	0.74	0.833333	0.969697	0.769841	0.660331	0.814705	0.766968
183	0.757895	0.772277	0.75	0.9375	0.785714	0.682861	0.804418	0.785783
184	0.721649	0.752475	0.7	0.882353	0.753968	0.63152	0.764119	0.752571
185	0.752475	0.778947	0.695652	0.969697	0.785714	0.682488	0.799193	0.786054
186	0.673469	0.727273	0.727273	0.909091	0.730159	0.597454	0.759276	0.72901
187	0.742268	0.811881	0.695652	0.967742	0.793651	0.691788	0.804386	0.794824
188	0.76	0.795918	0.761905	0.909091	0.793651	0.69098	0.806729	0.793337
189	0.717391	0.788462	0.782609	0.969697	0.785714	0.684202	0.81454	0.782809
190	0.729167	0.772277	0.695652	0.9375	0.769841	0.657415	0.783649	0.770069
191	0.721649	0.752475	0.818182	0.9375	0.769841	0.655732	0.807452	0.768953
192	0.693878	0.747475	0.695652	0.9375	0.746032	0.621497	0.768626	0.746223
193	0.6875	0.730769	0.857143	0.967742	0.753968	0.629937	0.810789	0.75372
194	0.666667	0.693878	0.695652	0.9375	0.714286	0.574094	0.748424	0.714157
195	0.727273	0.755102	0.636364	0.909091	0.753968	0.633019	0.756957	0.754189
196	0.747475	0.767677	0.666667	0.933333	0.769841	0.656372	0.778788	0.772679
197	0.736842	0.772277	0.8	0.967742	0.785714	0.683361	0.819215	0.785237
198	0.75	0.787879	0.72	0.875	0.777778	0.672306	0.78322	0.778523
199	0.701031	0.767677	0.666667	0.875	0.746032	0.62329	0.752594	0.746842
200	0.693878	0.747475	0.636364	0.909091	0.738095	0.609309	0.746702	0.73791
201	0.721649	0.727273	0.833333	0.9375	0.761905	0.646916	0.804939	0.760154
202	0.736842	0.755102	0.740741	0.875	0.761905	0.652519	0.776921	0.761941
203	0.729167	0.72549	0.782609	0.709677	0.730159	0.596935	0.736736	0.729474
204	0.652632	0.705882	0.782609	0.8125	0.706349	0.562873	0.738406	0.704379
205	0.6875	0.699029	0.75	0.827586	0.714286	0.572541	0.741029	0.714824
206	0.762887	0.783505	0.8	0.969697	0.801587	0.708674	0.829022	0.800276
207	0.736842	0.772277	0.75	0.9375	0.777778	0.671039	0.799155	0.777428
208	0.75	0.76	0.695652	0.848485	0.761905	0.646713	0.763534	0.762161
209	0.645833	0.730769	0.666667	0.83871	0.706349	0.557998	0.720495	0.705684
210	0.765957	0.772277	0.869565	0.882353	0.793651	0.695766	0.822538	0.791469
211	0.708333	0.76	0.72	0.903226	0.753968	0.635783	0.77289	0.75451
212	0.721649	0.721649	0.75	0.764706	0.730159	0.602594	0.739501	0.729367
213	0.76	0.762887	0.761905	0.882353	0.777778	0.668517	0.791786	0.776834
214	0.680412	0.72	0.615385	0.689655	0.690476	0.540336	0.676363	0.692135
215	0.729167	0.78	0.695652	0.909091	0.769841	0.658532	0.778477	0.769526
216	0.686869	0.714286	0.695652	0.875	0.722222	0.585945	0.742952	0.722335
217	0.666667	0.727273	0.75	0.866667	0.722222	0.585056	0.752652	0.722727
218	0.707071	0.75	0.615385	0.83871	0.730159	0.602197	0.727791	0.733546
219	0.673684	0.727273	0.833333	0.882353	0.738095	0.614564	0.779161	0.734118
220	0.666667	0.712871	0.818182	0.909091	0.730159	0.597788	0.776703	0.727811
221	0.787879	0.752688	0.782609	0.810811	0.777778	0.676442	0.783497	0.776408
222	0.730769	0.765957	0.72	0.62069	0.730159	0.598968	0.709354	0.7299
223	0.707071	0.721649	0.695652	0.848485	0.730159	0.599267	0.743214	0.729907
224	0.729167	0.772277	0.727273	0.969697	0.777778	0.668957	0.799603	0.776667
225	0.747475	0.787879	0.727273	0.9375	0.785714	0.679267	0.800032	0.786035
226	0.718447	0.717391	0.8	0.8125	0.738095	0.614999	0.762084	0.736444
227	0.666667	0.699029	0.692308	0.740741	0.690476	0.538164	0.699686	0.69095
228	0.734694	0.734694	0.761905	0.742857	0.738095	0.61058	0.743537	0.73789
229	0.686869	0.742268	0.64	0.83871	0.722222	0.588358	0.726962	0.724414
230	0.72549	0.752688	0.833333	0.848485	0.761905	0.649384	0.789999	0.76046
231	0.767677	0.75	0.833333	0.909091	0.785714	0.68365	0.815025	0.78383
232	0.694737	0.752475	0.75	0.875	0.746032	0.623751	0.768053	0.744925
233	0.709677	0.737864	0.72	0.83871	0.738095	0.613345	0.751563	0.738067
234	0.721649	0.747475	0.782609	0.727273	0.738095	0.611083	0.744751	0.73745
235	0.755102	0.77551	0.75	0.75	0.761905	0.646856	0.757653	0.762148
236	0.757895	0.787879	0.833333	0.882353	0.793651	0.696817	0.815365	0.791585
237	0.705882	0.767677	0.818182	0.827586	0.753968	0.628471	0.779832	0.754771
238	0.721649	0.734694	0.75	0.909091	0.753968	0.63641	0.778859	0.752878
239	0.721649	0.757895	0.75	0.833333	0.753968	0.641014	0.765719	0.752465
240	0.734694	0.74	0.833333	0.866667	0.761905	0.644547	0.793673	0.761386
241	0.767677	0.795918	0.782609	0.9375	0.801587	0.704451	0.820926	0.801634
242	0.714286	0.755102	0.782609	0.727273	0.738095	0.611027	0.744817	0.737554
243	0.742268	0.787879	0.782609	0.969697	0.793651	0.693799	0.820613	0.792449
244	0.755102	0.757895	0.782609	0.888889	0.777778	0.674448	0.796124	0.775382
245	0.694737	0.752475	0.666667	0.6875	0.714286	0.576463	0.700345	0.714502
246	0.673267	0.666667	0.782609	0.9375	0.714286	0.574415	0.765011	0.712879
247	0.732673	0.703297	0.833333	0.833333	0.746032	0.630698	0.775659	0.741787
248	0.666667	0.772277	0.666667	0.83871	0.730159	0.598583	0.73608	0.730422
249	0.784314	0.787234	0.727273	0.882353	0.793651	0.694523	0.795293	0.793395
250	0.715789	0.76	0.833333	0.909091	0.769841	0.660331	0.804553	0.767208
251	0.6875	0.732673	0.727273	0.787879	0.722222	0.585926	0.733831	0.721329
252	0.747475	0.765957	0.909091	0.756757	0.769841	0.66289	0.79482	0.768814
253	0.732673	0.755102	0.869565	0.8	0.761905	0.643004	0.789335	0.760987
254	0.686275	0.673684	0.736842	0.777778	0.698413	0.550188	0.718645	0.696911
255	0.747475	0.772277	0.909091	0.933333	0.793651	0.689275	0.840544	0.793745
256	0.78	0.755102	0.761905	0.909091	0.785714	0.679082	0.801524	0.785076
257	0.727273	0.76	0.636364	0.709677	0.730159	0.594722	0.708328	0.73081
258	0.745098	0.747475	0.761905	0.8	0.753968	0.628019	0.763619	0.754347
259	0.705882	0.686869	0.857143	0.8	0.722222	0.579959	0.762473	0.722293
260	0.707071	0.727273	0.818182	0.875	0.746032	0.619814	0.781881	0.74523
261	0.745098	0.729167	0.727273	0.875	0.753968	0.632238	0.769134	0.753857
262	0.755102	0.764706	0.909091	0.866667	0.785714	0.677499	0.823891	0.785301
263	0.747475	0.767677	0.782609	0.774194	0.761905	0.643981	0.767988	0.761673
264	0.742268	0.78	0.818182	0.909091	0.785714	0.680565	0.812385	0.78445
265	0.714286	0.74	0.727273	0.875	0.746032	0.619872	0.76414	0.745929
266	0.767677	0.77551	0.833333	0.903226	0.793651	0.693035	0.819937	0.793209
267	0.666667	0.7	0.833333	0.8125	0.714286	0.576197	0.753125	0.71164
268	0.767677	0.762887	0.857143	0.914286	0.793651	0.693444	0.825498	0.791493
269	0.74	0.721649	0.909091	0.848485	0.761905	0.644994	0.804806	0.759914
270	0.712871	0.747475	0.727273	0.866667	0.746032	0.61746	0.763571	0.747275
271	0.727273	0.734694	0.869565	0.8125	0.753968	0.633347	0.786008	0.752333
272	0.72549	0.75	0.727273	0.8125	0.746032	0.620338	0.753816	0.746407
273	0.707071	0.707071	0.782609	0.709677	0.714286	0.572658	0.726607	0.713397
274	0.752475	0.729167	0.857143	0.764706	0.753968	0.633162	0.775873	0.753086
275	0.721649	0.734694	0.727273	0.8	0.738095	0.612295	0.745904	0.737221
276	0.767677	0.75	0.636364	0.742857	0.746032	0.624199	0.724224	0.747089
277	0.74	0.75	0.8	0.777778	0.753968	0.634439	0.766944	0.753527
278	0.701031	0.72	0.666667	0.705882	0.706349	0.561743	0.698395	0.706447
279	0.742268	0.76	0.818182	0.909091	0.777778	0.668708	0.807385	0.776513
280	0.808081	0.783505	0.9	0.777778	0.801587	0.705299	0.817341	0.801776
281	0.791667	0.816327	0.9	0.736842	0.801587	0.708211	0.811209	0.803088
282	0.808081	0.767677	0.842105	0.8	0.793651	0.690819	0.804466	0.793722
283	0.742268	0.772277	0.857143	0.727273	0.761905	0.643572	0.77474	0.761389

## Sheet: KNN
Number of features	COVID-19 Non-ICU	COVID-19 ICU	Non-COVID-19 Non-ICU	Non-COVID-19 ICU	ACC	MCC	macro F1	weighted F1
1	0.351648	0.479167	0.64	0.5	0.452381	0.210973	0.492704	0.443974
2	0.409091	0.54902	0.72	0.864865	0.563492	0.367088	0.635744	0.54717
3	0.453608	0.516129	0.740741	0.685714	0.539683	0.331576	0.599048	0.53068
4	0.652174	0.742268	0.592593	0.666667	0.68254	0.542837	0.663425	0.685037
5	0.708333	0.721649	0.761905	0.631579	0.706349	0.568639	0.705867	0.708123
6	0.73913	0.734694	0.8	0.648649	0.730159	0.610168	0.730618	0.730711
7	0.680412	0.72093	0.714286	0.682927	0.698413	0.580018	0.699639	0.699499
8	0.701031	0.712644	0.714286	0.7	0.706349	0.58903	0.70699	0.70656
9	0.696629	0.6875	0.769231	0.634146	0.690476	0.562804	0.696877	0.690834
10	0.681818	0.680412	0.769231	0.634146	0.68254	0.551666	0.691402	0.682144
11	0.666667	0.680412	0.8	0.652174	0.68254	0.562477	0.699813	0.680863
12	0.674419	0.666667	0.695652	0.545455	0.650794	0.506475	0.645548	0.656651
13	0.689655	0.680412	0.8	0.55814	0.674603	0.542647	0.682052	0.678045
14	0.709677	0.688889	0.769231	0.651163	0.698413	0.578417	0.70474	0.698724
15	0.696629	0.709677	0.645161	0.564103	0.674603	0.547553	0.653893	0.680894
16	0.712644	0.673684	0.580645	0.615385	0.666667	0.536674	0.645589	0.674357
17	0.690476	0.680851	0.580645	0.604651	0.65873	0.535216	0.639156	0.667042
18	0.674157	0.652174	0.62069	0.666667	0.65873	0.526264	0.653422	0.660239
19	0.610526	0.652174	0.56	0.55	0.611111	0.44217	0.593175	0.615357
20	0.623656	0.608696	0.571429	0.512821	0.595238	0.424609	0.57915	0.5995
21	0.58427	0.586957	0.516129	0.55	0.571429	0.40129	0.559339	0.575576
22	0.590909	0.644444	0.5	0.714286	0.619048	0.477573	0.61241	0.620605
23	0.606742	0.630435	0.411765	0.702703	0.603175	0.448596	0.587911	0.612855
24	0.602151	0.595745	0.56	0.55	0.587302	0.407407	0.576974	0.589641
25	0.615385	0.604167	0.642857	0.540541	0.603175	0.431723	0.600737	0.603609
26	0.680851	0.631579	0.62069	0.764706	0.666667	0.520369	0.674456	0.667172
27	0.680412	0.595745	0.692308	0.685714	0.650794	0.491819	0.663545	0.648431
28	0.673684	0.602151	0.571429	0.722222	0.642857	0.487128	0.642371	0.643346
29	0.6875	0.610526	0.592593	0.705882	0.650794	0.492197	0.649125	0.651757
30	0.680412	0.617021	0.72	0.777778	0.674603	0.526412	0.698803	0.670763
31	0.680412	0.701031	0.782609	0.857143	0.722222	0.590558	0.755299	0.719147
32	0.680412	0.6875	0.75	0.8	0.706349	0.56907	0.729478	0.703933
33	0.659794	0.6875	0.72	0.823529	0.698413	0.557709	0.722706	0.696358
34	0.666667	0.6875	0.740741	0.787879	0.698413	0.560357	0.720697	0.696205
35	0.666667	0.6875	0.666667	0.888889	0.706349	0.570831	0.727431	0.703153
36	0.673469	0.6875	0.75	0.823529	0.706349	0.567407	0.733625	0.704166
37	0.693878	0.701031	0.782609	0.823529	0.722222	0.588952	0.750262	0.720222
38	0.680412	0.694737	0.769231	0.823529	0.714286	0.583262	0.741977	0.711319
39	0.6875	0.6875	0.8	0.857143	0.722222	0.594494	0.758036	0.717971
40	0.6875	0.680412	0.75	0.857143	0.714286	0.580786	0.743764	0.71119
41	0.673684	0.694737	0.740741	0.857143	0.714286	0.587105	0.741576	0.710657
42	0.680412	0.6875	0.72	0.823529	0.706349	0.569421	0.72786	0.70454
43	0.701031	0.680412	0.8	0.787879	0.714286	0.579502	0.742331	0.711732
44	0.6875	0.694737	0.8	0.888889	0.730159	0.607901	0.767781	0.724874
45	0.666667	0.708333	0.695652	0.823529	0.706349	0.565491	0.723545	0.705421
46	0.673469	0.680412	0.636364	0.857143	0.698413	0.553348	0.711847	0.696603
47	0.693878	0.6875	0.782609	0.857143	0.722222	0.590612	0.755282	0.719121
48	0.686869	0.701031	0.818182	0.823529	0.722222	0.587159	0.757403	0.720264
49	0.666667	0.6875	0.72	0.857143	0.706349	0.571129	0.732827	0.703354
50	0.693878	0.694737	0.782609	0.888889	0.730159	0.6041	0.765028	0.726024
51	0.6875	0.6875	0.8	0.857143	0.722222	0.594494	0.758036	0.717971
52	0.6875	0.694737	0.769231	0.857143	0.722222	0.596586	0.752153	0.7184
53	0.666667	0.694737	0.740741	0.823529	0.706349	0.573736	0.731418	0.703604
54	0.673684	0.708333	0.8	0.888889	0.730159	0.607901	0.767727	0.724787
55	0.701031	0.694737	0.833333	0.888889	0.738095	0.617637	0.779497	0.732888
56	0.680412	0.708333	0.75	0.857143	0.722222	0.592502	0.748972	0.719457
57	0.680412	0.6875	0.666667	0.857143	0.706349	0.56907	0.72293	0.704576
58	0.673684	0.680412	0.72	0.857143	0.706349	0.571181	0.73281	0.703326
59	0.680412	0.693878	0.782609	0.823529	0.714286	0.577169	0.745107	0.71204
60	0.693878	0.708333	0.782609	0.857143	0.730159	0.602365	0.760491	0.727388
61	0.680412	0.694737	0.8	0.857143	0.722222	0.594548	0.758073	0.71803
62	0.701031	0.708333	0.833333	0.857143	0.738095	0.615935	0.77496	0.734253
63	0.680412	0.680412	0.695652	0.857143	0.706349	0.567055	0.728405	0.704064
64	0.659794	0.6875	0.72	0.823529	0.698413	0.557709	0.722706	0.696358
65	0.673469	0.686869	0.666667	0.823529	0.698413	0.549776	0.712634	0.697302
66	0.6875	0.680412	0.75	0.857143	0.714286	0.580786	0.743764	0.71119
67	0.666667	0.686869	0.695652	0.823529	0.698413	0.553706	0.718179	0.696903
68	0.680412	0.680412	0.692308	0.75	0.690476	0.544783	0.700783	0.690193
69	0.680412	0.694737	0.72	0.857143	0.714286	0.582864	0.738073	0.711681
70	0.666667	0.693878	0.8	0.787879	0.706349	0.567811	0.737106	0.703439
71	0.693878	0.694737	0.75	0.857143	0.722222	0.59261	0.748939	0.719405
72	0.701031	0.708333	0.869565	0.888889	0.746032	0.627435	0.791955	0.741159
73	0.680412	0.6875	0.75	0.857143	0.714286	0.580786	0.743764	0.71119
74	0.680412	0.680412	0.72	0.787879	0.698413	0.556016	0.717176	0.697201
75	0.680412	0.701031	0.75	0.823529	0.714286	0.579101	0.738743	0.712291
76	0.659794	0.693878	0.75	0.787879	0.698413	0.553961	0.722888	0.696743
77	0.680412	0.694737	0.75	0.888889	0.722222	0.59426	0.75351	0.718093
78	0.680412	0.694737	0.75	0.888889	0.722222	0.59426	0.75351	0.718093
79	0.659574	0.694737	0.714286	0.857143	0.706349	0.577779	0.731435	0.702958
80	0.6875	0.6875	0.8	0.857143	0.722222	0.594494	0.758036	0.717971
81	0.6875	0.6875	0.769231	0.823529	0.714286	0.58321	0.74194	0.71126
82	0.680412	0.701031	0.782609	0.857143	0.722222	0.590558	0.755299	0.719147
83	0.666667	0.6875	0.666667	0.787879	0.690476	0.542282	0.702178	0.690326
84	0.666667	0.6875	0.64	0.857143	0.698413	0.559447	0.712827	0.697005
85	0.666667	0.701031	0.695652	0.833333	0.706349	0.568823	0.724171	0.703768
86	0.680412	0.680412	0.75	0.823529	0.706349	0.567355	0.733589	0.704109
87	0.693878	0.6875	0.727273	0.888889	0.722222	0.590431	0.749385	0.718761
88	0.693878	0.6875	0.782609	0.857143	0.722222	0.590612	0.755282	0.719121
89	0.680412	0.6875	0.75	0.8	0.706349	0.56907	0.729478	0.703933
90	0.693878	0.708333	0.761905	0.864865	0.730159	0.602128	0.757245	0.726726
91	0.680412	0.701031	0.75	0.823529	0.714286	0.579101	0.738743	0.712291
92	0.693878	0.708333	0.818182	0.888889	0.738095	0.613951	0.77732	0.734243
93	0.680412	0.6875	0.8	0.823529	0.714286	0.581133	0.74786	0.71089
94	0.701031	0.694737	0.8	0.857143	0.730159	0.606231	0.763228	0.726212
95	0.673469	0.708333	0.782609	0.857143	0.722222	0.590612	0.755389	0.71929
96	0.680412	0.708333	0.782609	0.888889	0.730159	0.60399	0.765061	0.726076
97	0.6875	0.6875	0.769231	0.823529	0.714286	0.58321	0.74194	0.71126
98	0.666667	0.701031	0.8	0.823529	0.714286	0.581133	0.747807	0.710804
99	0.693878	0.6875	0.75	0.823529	0.714286	0.579154	0.738727	0.712265
100	0.673684	0.694737	0.740741	0.857143	0.714286	0.587105	0.741576	0.710657
101	0.6875	0.680412	0.769231	0.787879	0.706349	0.569875	0.731255	0.703921
102	0.666667	0.701031	0.75	0.857143	0.714286	0.580786	0.74371	0.711104
103	0.673469	0.694737	0.695652	0.888889	0.714286	0.580651	0.738187	0.711024
104	0.666667	0.708333	0.75	0.888889	0.722222	0.594206	0.753472	0.718034
105	0.6875	0.701031	0.833333	0.857143	0.730159	0.604218	0.769752	0.725985
106	0.680412	0.6875	0.75	0.857143	0.714286	0.580786	0.743764	0.71119
107	0.714286	0.709677	0.8	0.888889	0.746032	0.631552	0.778213	0.741432
108	0.72	0.695652	0.75	0.888889	0.738095	0.618478	0.763635	0.734165
109	0.712871	0.709677	0.72	0.787879	0.722222	0.592111	0.732607	0.721694
110	0.72	0.702128	0.8	0.787879	0.730159	0.603484	0.752502	0.727877
111	0.727273	0.709677	0.833333	0.888889	0.753968	0.641479	0.789793	0.749231
112	0.707071	0.695652	0.666667	0.823529	0.714286	0.586018	0.72323	0.714121
113	0.74	0.709677	0.8	0.823529	0.746032	0.628666	0.768302	0.743336
114	0.74	0.695652	0.8	0.857143	0.746032	0.630453	0.773199	0.742039
115	0.727273	0.703297	0.769231	0.888889	0.746032	0.634112	0.772172	0.741611
116	0.712871	0.717391	0.75	0.857143	0.738095	0.617058	0.759351	0.735932
117	0.72	0.717391	0.666667	0.833333	0.730159	0.606773	0.734348	0.729124
118	0.727273	0.703297	0.740741	0.857143	0.738095	0.622858	0.757113	0.735319
119	0.714286	0.695652	0.740741	0.857143	0.730159	0.610838	0.751955	0.727132
120	0.72	0.715789	0.695652	0.823529	0.730159	0.601067	0.738743	0.729543
121	0.712871	0.688889	0.692308	0.857143	0.722222	0.598202	0.737803	0.720043
122	0.707071	0.702128	0.75	0.857143	0.730159	0.604548	0.754085	0.727573
123	0.7	0.703297	0.769231	0.857143	0.730159	0.609334	0.757418	0.726757
124	0.732673	0.688889	0.8	0.888889	0.746032	0.632922	0.777613	0.740479
125	0.72	0.709677	0.75	0.857143	0.738095	0.616608	0.759205	0.7357
126	0.72	0.731183	0.8	0.823529	0.746032	0.628666	0.768678	0.743933
127	0.714286	0.717391	0.689655	0.787879	0.722222	0.600315	0.727303	0.722908
128	0.72	0.688172	0.666667	0.857143	0.722222	0.59315	0.732995	0.720552
129	0.727273	0.695652	0.740741	0.823529	0.730159	0.60934	0.746799	0.728017
130	0.732673	0.703297	0.72	0.857143	0.738095	0.61926	0.753278	0.735816
131	0.714286	0.717391	0.740741	0.857143	0.738095	0.622467	0.75739	0.735758
132	0.72	0.695652	0.72	0.857143	0.730159	0.607055	0.748199	0.727753
133	0.727273	0.703297	0.740741	0.857143	0.738095	0.622858	0.757113	0.735319
134	0.727273	0.709677	0.75	0.888889	0.746032	0.629782	0.76896	0.742617
135	0.714286	0.702128	0.72	0.857143	0.730159	0.606395	0.748389	0.728055
136	0.727273	0.717391	0.769231	0.857143	0.746032	0.632221	0.767759	0.743173
137	0.727273	0.723404	0.8	0.823529	0.746032	0.628323	0.768552	0.743733
138	0.732673	0.703297	0.72	0.857143	0.738095	0.61926	0.753278	0.735816
139	0.714286	0.717391	0.740741	0.857143	0.738095	0.622467	0.75739	0.735758
140	0.714286	0.703297	0.714286	0.857143	0.730159	0.613212	0.747253	0.728066
141	0.727273	0.709677	0.769231	0.823529	0.738095	0.61875	0.757428	0.735844
142	0.727273	0.717391	0.769231	0.857143	0.746032	0.632221	0.767759	0.743173
143	0.727273	0.695652	0.666667	0.823529	0.722222	0.597679	0.72828	0.722138
144	0.72	0.695652	0.692308	0.823529	0.722222	0.595751	0.732872	0.721287
145	0.727273	0.717391	0.8	0.888889	0.753968	0.643561	0.783388	0.749646
146	0.714286	0.717391	0.714286	0.823529	0.730159	0.611337	0.742373	0.72939
147	0.727273	0.695652	0.740741	0.823529	0.730159	0.60934	0.746799	0.728017
148	0.727273	0.717391	0.75	0.864865	0.746032	0.63168	0.764882	0.742627
149	0.727273	0.709677	0.8	0.857143	0.746032	0.630053	0.773523	0.742554
150	0.727273	0.709677	0.75	0.888889	0.746032	0.629782	0.76896	0.742617
151	0.714286	0.695652	0.714286	0.823529	0.722222	0.599708	0.736938	0.720764
152	0.727273	0.695652	0.769231	0.857143	0.738095	0.620558	0.762325	0.734546
153	0.727273	0.695652	0.692308	0.857143	0.730159	0.608894	0.743094	0.728441
154	0.727273	0.723404	0.769231	0.787879	0.738095	0.61705	0.751947	0.736764
155	0.72549	0.703297	0.666667	0.857143	0.730159	0.605874	0.738149	0.728733
156	0.732673	0.695652	0.75	0.857143	0.738095	0.617058	0.758867	0.735163
157	0.714286	0.695652	0.740741	0.857143	0.730159	0.610838	0.751955	0.727132
158	0.714286	0.688172	0.692308	0.8	0.714286	0.585251	0.723691	0.713063
159	0.727273	0.709677	0.740741	0.787879	0.730159	0.607563	0.741392	0.729055
160	0.714286	0.695652	0.740741	0.857143	0.730159	0.610838	0.751955	0.727132
161	0.732673	0.709677	0.75	0.823529	0.738095	0.61524	0.75397	0.73646
162	0.727273	0.702128	0.75	0.857143	0.738095	0.616271	0.759136	0.73559
163	0.732673	0.695652	0.769231	0.787879	0.730159	0.606107	0.746359	0.727894
164	0.72	0.703297	0.692308	0.857143	0.730159	0.609334	0.743187	0.728589
165	0.72	0.695652	0.692308	0.823529	0.722222	0.595751	0.732872	0.721287
166	0.727273	0.717391	0.769231	0.857143	0.746032	0.632221	0.767759	0.743173
167	0.72	0.717391	0.740741	0.787879	0.730159	0.607949	0.741503	0.72923
168	0.732673	0.703297	0.72	0.857143	0.738095	0.61926	0.753278	0.735816
169	0.72	0.703297	0.72	0.888889	0.738095	0.620674	0.758046	0.734818
170	0.74	0.695652	0.769231	0.823529	0.738095	0.619143	0.757103	0.735328
171	0.727273	0.709677	0.75	0.888889	0.746032	0.629782	0.76896	0.742617
172	0.72	0.703297	0.72	0.888889	0.738095	0.620674	0.758046	0.734818
173	0.727273	0.703297	0.714286	0.823529	0.730159	0.61172	0.742096	0.728951
174	0.707071	0.717391	0.72	0.888889	0.738095	0.620226	0.758338	0.73528
175	0.701031	0.645833	0.75	0.857143	0.706349	0.56907	0.738502	0.702837
176	0.680412	0.659574	0.692308	0.857143	0.698413	0.561735	0.722359	0.695529
177	0.673684	0.659574	0.740741	0.888889	0.706349	0.57733	0.740722	0.700735
178	0.6875	0.659574	0.72	0.864865	0.706349	0.574841	0.732985	0.70152
179	0.6875	0.652632	0.666667	0.823529	0.690476	0.550439	0.707582	0.689283
180	0.693878	0.645833	0.666667	0.823529	0.690476	0.543913	0.707477	0.689117
181	0.673684	0.659574	0.689655	0.823529	0.690476	0.555146	0.711611	0.688381
182	0.693878	0.659574	0.72	0.857143	0.706349	0.571336	0.732649	0.703071
183	0.680412	0.659574	0.72	0.888889	0.706349	0.573039	0.737219	0.701758
184	0.673684	0.666667	0.740741	0.823529	0.698413	0.562088	0.726155	0.695249
185	0.680412	0.652632	0.72	0.857143	0.698413	0.559498	0.727547	0.694972
186	0.686869	0.652632	0.666667	0.823529	0.690476	0.544062	0.707424	0.689033
187	0.6875	0.673684	0.769231	0.857143	0.714286	0.584936	0.746889	0.710046
188	0.721649	0.680851	0.714286	0.848485	0.722222	0.597696	0.741318	0.720981
189	0.721649	0.680851	0.769231	0.857143	0.730159	0.608346	0.757219	0.726441
190	0.714286	0.688172	0.714286	0.848485	0.722222	0.597911	0.741307	0.720964
191	0.721649	0.688172	0.740741	0.857143	0.730159	0.610564	0.751926	0.727085
192	0.721649	0.680851	0.666667	0.864865	0.722222	0.59612	0.733508	0.719282
193	0.714286	0.680851	0.692308	0.823529	0.714286	0.583421	0.727743	0.713146
194	0.721649	0.688172	0.740741	0.857143	0.730159	0.610564	0.751926	0.727085
195	0.714286	0.680851	0.666667	0.848485	0.714286	0.583924	0.727572	0.71428
196	0.714286	0.688172	0.740741	0.882353	0.730159	0.609011	0.756388	0.727365
197	0.721649	0.688172	0.740741	0.857143	0.730159	0.610564	0.751926	0.727085
198	0.721649	0.673684	0.692308	0.823529	0.714286	0.583262	0.727793	0.713224
199	0.721649	0.702128	0.769231	0.857143	0.738095	0.619999	0.762538	0.734885
200	0.721649	0.680851	0.769231	0.857143	0.730159	0.608346	0.757219	0.726441
201	0.714286	0.680851	0.666667	0.848485	0.714286	0.583924	0.727572	0.71428
202	0.721649	0.688172	0.740741	0.857143	0.730159	0.610564	0.751926	0.727085
203	0.721649	0.702128	0.769231	0.857143	0.738095	0.619999	0.762538	0.734885
204	0.721649	0.680851	0.740741	0.882353	0.730159	0.608792	0.756399	0.727382
205	0.714286	0.702128	0.695652	0.864865	0.730159	0.605941	0.744233	0.727103
206	0.721649	0.688172	0.72	0.864865	0.730159	0.609894	0.748672	0.72642
207	0.721649	0.688172	0.740741	0.857143	0.730159	0.610564	0.751926	0.727085
208	0.721649	0.6875	0.75	0.857143	0.730159	0.604218	0.754073	0.727554
209	0.721649	0.680851	0.72	0.833333	0.722222	0.596353	0.738958	0.719511
210	0.721649	0.680851	0.72	0.888889	0.730159	0.60801	0.752847	0.726565
211	0.721649	0.688172	0.714286	0.882353	0.730159	0.611063	0.751615	0.728187
212	0.721649	0.680851	0.740741	0.823529	0.722222	0.597141	0.741693	0.719912
213	0.721649	0.688172	0.740741	0.857143	0.730159	0.610564	0.751926	0.727085
214	0.721649	0.680851	0.692308	0.857143	0.722222	0.596693	0.737988	0.720336
215	0.721649	0.688172	0.769231	0.888889	0.738095	0.621802	0.766985	0.733378
216	0.721649	0.702128	0.8	0.888889	0.746032	0.631324	0.778167	0.741358
217	0.714286	0.688172	0.692308	0.914286	0.730159	0.608565	0.752263	0.727576
218	0.721649	0.688172	0.692308	0.833333	0.722222	0.598547	0.733866	0.720218
219	0.714286	0.694737	0.75	0.857143	0.730159	0.604328	0.754041	0.727503
220	0.721649	0.702128	0.769231	0.914286	0.746032	0.631652	0.776823	0.742141
221	0.714286	0.702128	0.8	0.857143	0.738095	0.618082	0.768389	0.734404
222	0.721649	0.680851	0.714286	0.848485	0.722222	0.597696	0.741318	0.720981
223	0.721649	0.688172	0.740741	0.857143	0.730159	0.610564	0.751926	0.727085
224	0.721649	0.688172	0.714286	0.823529	0.722222	0.599439	0.736909	0.720717
225	0.721649	0.688172	0.740741	0.857143	0.730159	0.610564	0.751926	0.727085
226	0.721649	0.702128	0.75	0.864865	0.738095	0.619447	0.759661	0.734339
227	0.721649	0.688172	0.740741	0.857143	0.730159	0.610564	0.751926	0.727085
228	0.714286	0.688172	0.64	0.833333	0.714286	0.584907	0.718948	0.713145
229	0.721649	0.688172	0.72	0.864865	0.730159	0.609894	0.748672	0.72642
230	0.707071	0.702128	0.72	0.823529	0.722222	0.593168	0.738182	0.720924
231	0.714286	0.680851	0.72	0.857143	0.722222	0.594709	0.74307	0.719612
232	0.721649	0.688172	0.714286	0.882353	0.730159	0.611063	0.751615	0.728187
233	0.714286	0.694737	0.769231	0.848485	0.730159	0.605114	0.756685	0.72793
234	0.721649	0.688172	0.72	0.864865	0.730159	0.609894	0.748672	0.72642
235	0.721649	0.694737	0.72	0.857143	0.730159	0.606231	0.748382	0.728044
236	0.714286	0.688172	0.642857	0.848485	0.714286	0.586256	0.72345	0.715295
237	0.721649	0.688172	0.740741	0.857143	0.730159	0.610564	0.751926	0.727085
238	0.721649	0.688172	0.769231	0.888889	0.738095	0.621802	0.766985	0.733378
239	0.714286	0.688172	0.769231	0.857143	0.730159	0.608565	0.757208	0.726424
240	0.721649	0.688172	0.689655	0.848485	0.722222	0.600047	0.73699	0.721932
241	0.721649	0.688172	0.72	0.864865	0.730159	0.609894	0.748672	0.72642
242	0.721649	0.688172	0.714286	0.882353	0.730159	0.611063	0.751615	0.728187
243	0.714286	0.688172	0.692308	0.8	0.714286	0.585251	0.723691	0.713063
244	0.714286	0.680851	0.692308	0.882353	0.722222	0.595104	0.742449	0.720616
245	0.721649	0.688172	0.769231	0.888889	0.738095	0.621802	0.766985	0.733378
246	0.721649	0.680851	0.740741	0.823529	0.722222	0.597141	0.741693	0.719912
247	0.721649	0.702128	0.833333	0.864865	0.746032	0.63111	0.780494	0.740953
248	0.721649	0.688172	0.769231	0.888889	0.738095	0.621802	0.766985	0.733378
249	0.721649	0.680851	0.740741	0.823529	0.722222	0.597141	0.741693	0.719912
250	0.714286	0.688172	0.8	0.833333	0.730159	0.608229	0.758948	0.725843
251	0.721649	0.702128	0.692308	0.8	0.722222	0.596693	0.729021	0.721523
252	0.721649	0.680851	0.666667	0.864865	0.722222	0.59612	0.733508	0.719282
253	0.721649	0.688172	0.72	0.864865	0.730159	0.609894	0.748672	0.72642
254	0.721649	0.688172	0.740741	0.857143	0.730159	0.610564	0.751926	0.727085
255	0.721649	0.702128	0.8	0.888889	0.746032	0.631324	0.778167	0.741358
256	0.714286	0.688172	0.666667	0.823529	0.714286	0.585701	0.723163	0.714016
257	0.721649	0.680851	0.769231	0.857143	0.730159	0.608346	0.757219	0.726441
258	0.707071	0.694737	0.521739	0.8	0.698413	0.555507	0.680887	0.699268
259	0.714286	0.680851	0.615385	0.823529	0.706349	0.571737	0.708513	0.707041
260	0.721649	0.688172	0.72	0.864865	0.730159	0.609894	0.748672	0.72642
261	0.721649	0.680851	0.615385	0.857143	0.714286	0.585041	0.718757	0.714231
262	0.721649	0.688172	0.72	0.864865	0.730159	0.609894	0.748672	0.72642
263	0.714286	0.688172	0.740741	0.823529	0.722222	0.597356	0.741682	0.719895
264	0.721649	0.688172	0.769231	0.833333	0.730159	0.610174	0.753096	0.726323
265	0.721649	0.688172	0.740741	0.857143	0.730159	0.610564	0.751926	0.727085
266	0.721649	0.688172	0.769231	0.888889	0.738095	0.621802	0.766985	0.733378
267	0.721649	0.688172	0.714286	0.882353	0.730159	0.611063	0.751615	0.728187
268	0.721649	0.680851	0.72	0.833333	0.722222	0.596353	0.738958	0.719511
269	0.721649	0.680851	0.740741	0.882353	0.730159	0.608792	0.756399	0.727382
270	0.714286	0.688172	0.692308	0.857143	0.722222	0.596908	0.737977	0.720319
271	0.721649	0.680851	0.714286	0.848485	0.722222	0.597696	0.741318	0.720981
272	0.714286	0.688172	0.714286	0.848485	0.722222	0.597911	0.741307	0.720964
273	0.714286	0.702128	0.769231	0.882353	0.738095	0.61847	0.766999	0.735164
274	0.714286	0.688172	0.72	0.888889	0.730159	0.608229	0.752837	0.726548
275	0.721649	0.680851	0.740741	0.823529	0.722222	0.597141	0.741693	0.719912
276	0.721649	0.702128	0.740741	0.882353	0.738095	0.620442	0.761718	0.735825
277	0.721649	0.702128	0.75	0.864865	0.738095	0.619447	0.759661	0.734339
278	0.721649	0.680851	0.689655	0.8125	0.714286	0.586705	0.726164	0.714457
279	0.714286	0.688172	0.666667	0.882353	0.722222	0.597356	0.737869	0.721486
280	0.721649	0.694737	0.72	0.8	0.722222	0.594548	0.734097	0.720788
281	0.721649	0.688172	0.740741	0.914286	0.738095	0.622189	0.766212	0.734342
282	0.721649	0.702128	0.769231	0.857143	0.738095	0.619999	0.762538	0.734885
283	0.714286	0.688172	0.666667	0.823529	0.714286	0.585701	0.723163	0.714016

## Sheet: RF
Number of features	COVID-19 Non-ICU	COVID-19 ICU	Non-COVID-19 Non-ICU	Non-COVID-19 ICU	ACC	MCC	macro F1	weighted F1
1	0.365591	0.489362	0.769231	0.512821	0.47619	0.245921	0.534251	0.465437
2	0.489362	0.556701	0.833333	0.864865	0.603175	0.421172	0.686065	0.591066
3	0.463158	0.494624	0.769231	0.789474	0.555556	0.359037	0.629122	0.541373
4	0.770833	0.804124	0.740741	0.6875	0.769841	0.664111	0.750799	0.771073
5	0.791667	0.75	0.909091	0.684211	0.769841	0.664181	0.783742	0.770806
6	0.770833	0.755102	0.8	0.666667	0.753968	0.638275	0.748151	0.753678
7	0.808511	0.828283	0.8	0.764706	0.809524	0.722069	0.800375	0.810119
8	0.795699	0.808081	0.8	0.742857	0.793651	0.700204	0.786659	0.794244
9	0.727273	0.776699	0.769231	0.685714	0.746032	0.634743	0.739729	0.744939
10	0.755556	0.784314	0.8	0.742857	0.769841	0.666761	0.770682	0.768882
11	0.73913	0.78	0.869565	0.756757	0.769841	0.665161	0.786363	0.767939
12	0.747253	0.784314	0.818182	0.756757	0.769841	0.664348	0.776626	0.768796
13	0.73913	0.772277	0.818182	0.756757	0.761905	0.651987	0.771587	0.760796
14	0.747253	0.784314	0.75	0.742857	0.761905	0.652867	0.756106	0.761619
15	0.774194	0.792079	0.75	0.764706	0.777778	0.674057	0.770245	0.778166
16	0.733333	0.792079	0.769231	0.742857	0.761905	0.656613	0.759375	0.760704
17	0.791209	0.831683	0.72	0.742857	0.793651	0.701221	0.771437	0.795479
18	0.791209	0.823529	0.72	0.764706	0.793651	0.700163	0.774861	0.795017
19	0.777778	0.831683	0.769231	0.8	0.801587	0.715024	0.794673	0.801312
20	0.8	0.851485	0.8	0.833333	0.825397	0.749786	0.821205	0.824663
21	0.772727	0.843137	0.769231	0.777778	0.801587	0.717723	0.790718	0.801032
22	0.8	0.86	0.769231	0.777778	0.81746	0.739471	0.801752	0.818546
23	0.786517	0.843137	0.8	0.833333	0.81746	0.738902	0.815747	0.816
24	0.795455	0.862745	0.833333	0.789474	0.825397	0.752451	0.820252	0.824404
25	0.813187	0.868687	0.8	0.810811	0.833333	0.761941	0.823171	0.833862
26	0.804348	0.857143	0.8	0.756757	0.81746	0.738186	0.804562	0.81891
27	0.791209	0.84	0.8	0.777778	0.809524	0.725757	0.802247	0.809563
28	0.8	0.86	0.833333	0.789474	0.825397	0.750822	0.820702	0.825118
29	0.813187	0.877551	0.8	0.789474	0.833333	0.763234	0.820053	0.83467
30	0.8	0.868687	0.8	0.789474	0.825397	0.752155	0.81454	0.82592
31	0.787234	0.828283	0.818182	0.756757	0.801587	0.70984	0.797614	0.802109
32	0.787234	0.828283	0.75	0.685714	0.785714	0.686606	0.762808	0.787677
33	0.774194	0.828283	0.782609	0.756757	0.793651	0.699851	0.78546	0.794111
34	0.817204	0.86	0.782609	0.722222	0.81746	0.73374	0.795509	0.81938
35	0.791209	0.851485	0.782609	0.756757	0.809524	0.724313	0.795515	0.810071
36	0.782609	0.848485	0.818182	0.717949	0.801587	0.713445	0.791806	0.803362
37	0.787234	0.836735	0.782609	0.756757	0.801587	0.711233	0.790834	0.80264
38	0.8	0.836735	0.782609	0.722222	0.801587	0.709622	0.785391	0.80332
39	0.774194	0.828283	0.782609	0.756757	0.793651	0.699851	0.78546	0.794111
40	0.795699	0.84	0.818182	0.756757	0.809524	0.721974	0.802659	0.810118
41	0.808511	0.836735	0.818182	0.736842	0.809524	0.722965	0.800067	0.811377
42	0.808511	0.84	0.782609	0.742857	0.809524	0.720418	0.793494	0.810614
43	0.795699	0.84	0.782609	0.777778	0.809524	0.722005	0.799021	0.809964
44	0.808511	0.848485	0.818182	0.756757	0.81746	0.733315	0.807984	0.818569
45	0.829787	0.857143	0.75	0.722222	0.81746	0.734722	0.789788	0.820651
46	0.8	0.836735	0.782609	0.777778	0.809524	0.721347	0.79928	0.810375
47	0.8	0.836735	0.818182	0.756757	0.809524	0.721315	0.802918	0.810529
48	0.817204	0.868687	0.782609	0.756757	0.825397	0.746669	0.806314	0.827212
49	0.808511	0.836735	0.782609	0.756757	0.809524	0.722932	0.796153	0.811083
50	0.8	0.828283	0.782609	0.8	0.809524	0.720088	0.802723	0.809843
51	0.821053	0.857143	0.75	0.8	0.825397	0.744948	0.807049	0.827062
52	0.808511	0.848485	0.818182	0.756757	0.81746	0.733315	0.807984	0.818569
53	0.808511	0.848485	0.75	0.8	0.81746	0.733496	0.801749	0.818649
54	0.8	0.82	0.782609	0.823529	0.809524	0.71896	0.806535	0.809544
55	0.795699	0.84	0.75	0.8	0.809524	0.722169	0.796425	0.810198
56	0.808511	0.84	0.75	0.823529	0.81746	0.732404	0.80551	0.81827
57	0.765957	0.8	0.75	0.823529	0.785714	0.68538	0.784872	0.785511
58	0.817204	0.86	0.75	0.8	0.825397	0.745626	0.806801	0.826668
59	0.795699	0.84	0.75	0.8	0.809524	0.722169	0.796425	0.810198
60	0.791209	0.834951	0.75	0.823529	0.809524	0.722436	0.799922	0.809401
61	0.782609	0.831683	0.75	0.8	0.801587	0.710958	0.791073	0.801703
62	0.8	0.828283	0.782609	0.8	0.809524	0.720088	0.802723	0.809843
63	0.782609	0.831683	0.75	0.8	0.801587	0.710958	0.791073	0.801703
64	0.795699	0.82	0.75	0.8	0.801587	0.71044	0.791425	0.802261
65	0.808511	0.848485	0.75	0.8	0.81746	0.733496	0.801749	0.818649
66	0.8	0.836735	0.75	0.8	0.809524	0.721511	0.796684	0.810609
67	0.808511	0.823529	0.782609	0.848485	0.81746	0.730263	0.815783	0.817491
68	0.787234	0.828283	0.75	0.8	0.801587	0.710051	0.791379	0.802189
69	0.787234	0.828283	0.75	0.8	0.801587	0.710051	0.791379	0.802189
70	0.787234	0.828283	0.75	0.742857	0.793651	0.698329	0.777094	0.794933
71	0.787234	0.828283	0.75	0.8	0.801587	0.710051	0.791379	0.802189
72	0.782609	0.823529	0.72	0.787879	0.793651	0.698528	0.778504	0.794547
73	0.774194	0.828283	0.75	0.777778	0.793651	0.699964	0.782564	0.794193
74	0.804348	0.851485	0.72	0.764706	0.809524	0.722991	0.785135	0.811325
75	0.782609	0.831683	0.72	0.764706	0.793651	0.699524	0.774749	0.79484
76	0.8	0.828283	0.75	0.764706	0.801587	0.708568	0.785747	0.802773
77	0.787234	0.82	0.75	0.823529	0.801587	0.708892	0.795191	0.80189
78	0.787234	0.828283	0.782609	0.777778	0.801587	0.709881	0.793976	0.801955
79	0.795699	0.831683	0.75	0.823529	0.809524	0.72111	0.800228	0.809886
80	0.8	0.828283	0.75	0.823529	0.809524	0.720318	0.800453	0.810243
81	0.787234	0.828283	0.72	0.764706	0.793651	0.698633	0.775056	0.795326
82	0.8	0.828283	0.75	0.823529	0.809524	0.720318	0.800453	0.810243
83	0.769231	0.831683	0.75	0.777778	0.793651	0.700982	0.782173	0.793573
84	0.791209	0.843137	0.75	0.8	0.809524	0.723356	0.796087	0.809661
85	0.782609	0.84	0.75	0.777778	0.801587	0.712113	0.787597	0.802182
86	0.821053	0.831683	0.782609	0.848485	0.825397	0.741614	0.820957	0.825703
87	0.8	0.828283	0.75	0.823529	0.809524	0.720318	0.800453	0.810243
88	0.774194	0.811881	0.782609	0.8	0.793651	0.697343	0.792171	0.793094
89	0.787234	0.828283	0.75	0.8	0.801587	0.710051	0.791379	0.802189
90	0.8	0.828283	0.782609	0.8	0.809524	0.720088	0.802723	0.809843
91	0.782609	0.84	0.72	0.742857	0.793651	0.700648	0.771366	0.795366
92	0.795699	0.82	0.782609	0.833333	0.809524	0.722005	0.80791	0.809082
93	0.824742	0.845361	0.782609	0.8	0.825397	0.743327	0.813178	0.826438
94	0.782609	0.84	0.72	0.8	0.801587	0.712347	0.785652	0.802622
95	0.808511	0.848485	0.72	0.764706	0.809524	0.722069	0.785425	0.811786
96	0.795699	0.831683	0.75	0.823529	0.809524	0.72111	0.800228	0.809886
97	0.76087	0.811881	0.75	0.8	0.785714	0.687483	0.780688	0.785219
98	0.791209	0.831683	0.75	0.833333	0.809524	0.72441	0.801556	0.809349
99	0.791209	0.831683	0.72	0.8	0.801587	0.712929	0.785723	0.802735
100	0.774194	0.828283	0.75	0.777778	0.793651	0.699964	0.782564	0.794193
101	0.8	0.854369	0.75	0.857143	0.825397	0.747674	0.815378	0.824863
102	0.787234	0.82	0.782609	0.8	0.801587	0.708657	0.797461	0.80149
103	0.782609	0.843137	0.75	0.823529	0.809524	0.721706	0.799819	0.809236
104	0.795699	0.843137	0.75	0.848485	0.81746	0.731985	0.80933	0.8176
105	0.777778	0.846154	0.75	0.823529	0.809524	0.723302	0.799365	0.808516
106	0.804348	0.834951	0.782609	0.882353	0.825397	0.744185	0.826065	0.824672
107	0.782609	0.843137	0.72	0.787879	0.801587	0.710298	0.783406	0.802328
108	0.769231	0.803922	0.75	0.857143	0.793651	0.69986	0.795074	0.792634
109	0.8	0.84	0.72	0.8125	0.809524	0.719685	0.793125	0.811111
110	0.774194	0.831683	0.72	0.787879	0.793651	0.697952	0.778439	0.794444
111	0.791209	0.834951	0.782609	0.857143	0.81746	0.733998	0.816478	0.816257
112	0.782609	0.823529	0.75	0.764706	0.793651	0.69816	0.780211	0.793986
113	0.826087	0.846154	0.75	0.875	0.833333	0.755685	0.82431	0.834223
114	0.791209	0.831683	0.72	0.8	0.801587	0.712929	0.785723	0.802735
115	0.808511	0.857143	0.72	0.8	0.81746	0.734946	0.796413	0.819704
116	0.791209	0.834951	0.72	0.848485	0.809524	0.722798	0.798661	0.810189
117	0.8	0.82	0.782609	0.823529	0.809524	0.71896	0.806535	0.809544
118	0.795699	0.811881	0.782609	0.857143	0.809524	0.720881	0.811833	0.808884
119	0.808511	0.82	0.782609	0.857143	0.81746	0.732179	0.817066	0.81719
120	0.782609	0.823529	0.75	0.823529	0.801587	0.709933	0.794917	0.801455
121	0.8125	0.84	0.782609	0.848485	0.825397	0.741271	0.820898	0.82561
122	0.795699	0.823529	0.782609	0.823529	0.809524	0.719889	0.806342	0.809238
123	0.808511	0.831683	0.782609	0.823529	0.81746	0.731153	0.811583	0.817558
124	0.774194	0.815534	0.75	0.875	0.801587	0.707555	0.803682	0.801479
125	0.795699	0.823529	0.782609	0.823529	0.809524	0.719889	0.806342	0.809238
126	0.791209	0.815534	0.75	0.823529	0.801587	0.710651	0.795068	0.801695
127	0.8125	0.828283	0.782609	0.823529	0.81746	0.73048	0.81173	0.817791
128	0.833333	0.848485	0.782609	0.823529	0.833333	0.75405	0.821989	0.834075
129	0.817204	0.843137	0.782609	0.882353	0.833333	0.755302	0.831326	0.833022
130	0.817204	0.831683	0.72	0.848485	0.81746	0.733232	0.804343	0.819207
131	0.795699	0.811881	0.75	0.882353	0.809524	0.72111	0.809983	0.809497
132	0.808511	0.831683	0.782609	0.823529	0.81746	0.731153	0.811583	0.817558
133	0.782609	0.82	0.666667	0.848485	0.793651	0.701508	0.77944	0.79661
134	0.795699	0.823529	0.75	0.787879	0.801587	0.708385	0.789277	0.802123
135	0.808511	0.82	0.75	0.823529	0.809524	0.720648	0.80051	0.810333
136	0.804348	0.831683	0.75	0.857143	0.81746	0.734433	0.810793	0.817586
137	0.778947	0.808081	0.75	0.823529	0.793651	0.696817	0.790139	0.793872
138	0.791209	0.823529	0.782609	0.833333	0.809524	0.723194	0.80767	0.808701
139	0.83871	0.843137	0.75	0.848485	0.833333	0.755585	0.820083	0.834667
140	0.782609	0.82	0.72	0.857143	0.801587	0.712347	0.794938	0.801942
141	0.774194	0.823529	0.75	0.787879	0.793651	0.696584	0.7839	0.793589
142	0.842105	0.848485	0.818182	0.833333	0.84127	0.767043	0.835526	0.841624
143	0.808511	0.828283	0.75	0.8	0.809524	0.721774	0.796698	0.810632
144	0.821053	0.828283	0.75	0.823529	0.81746	0.732068	0.805716	0.818597
145	0.774194	0.811881	0.75	0.823529	0.793651	0.697584	0.789901	0.793494
146	0.782609	0.811881	0.72	0.823529	0.793651	0.699524	0.784505	0.794452
147	0.795699	0.823529	0.72	0.8125	0.801587	0.708816	0.787932	0.802868
148	0.795699	0.831683	0.75	0.823529	0.809524	0.72111	0.800228	0.809886
149	0.778947	0.8	0.75	0.848485	0.793651	0.695686	0.794358	0.793834
150	0.782609	0.82	0.72	0.914286	0.809524	0.724046	0.809224	0.809198
151	0.769231	0.823529	0.75	0.8	0.793651	0.69986	0.78569	0.793159
152	0.755556	0.815534	0.75	0.8	0.785714	0.688868	0.780272	0.784559
153	0.782609	0.826923	0.782609	0.848485	0.809524	0.719767	0.810156	0.808559
154	0.8	0.824742	0.782609	0.864865	0.81746	0.734431	0.818054	0.816675
155	0.795699	0.811881	0.782609	0.857143	0.809524	0.720881	0.811833	0.808884
156	0.8125	0.828283	0.782609	0.823529	0.81746	0.73048	0.81173	0.817791
157	0.817204	0.831683	0.72	0.848485	0.81746	0.733232	0.804343	0.819207
158	0.787234	0.803922	0.782609	0.848485	0.801587	0.706597	0.805562	0.801267
159	0.774194	0.796117	0.75	0.875	0.793651	0.695715	0.798828	0.793774
160	0.821053	0.84	0.782609	0.823529	0.825397	0.742538	0.816798	0.825835
161	0.817204	0.831683	0.75	0.823529	0.81746	0.732874	0.805604	0.818419
162	0.808511	0.831683	0.782609	0.823529	0.81746	0.731153	0.811583	0.817558
163	0.782609	0.831683	0.75	0.8	0.801587	0.710958	0.791073	0.801703
164	0.829787	0.84	0.782609	0.857143	0.833333	0.755701	0.827385	0.833569
165	0.8125	0.828283	0.782609	0.823529	0.81746	0.73048	0.81173	0.817791
166	0.817204	0.84	0.782609	0.833333	0.825397	0.745476	0.818287	0.825553
167	0.787234	0.811881	0.782609	0.823529	0.801587	0.707562	0.801313	0.801257
168	0.821053	0.82	0.782609	0.882353	0.825397	0.742538	0.826504	0.825368
169	0.782609	0.823529	0.782609	0.8	0.801587	0.709698	0.797187	0.801055
170	0.808511	0.831683	0.818182	0.8	0.81746	0.730996	0.814594	0.817393
171	0.817204	0.831683	0.818182	0.833333	0.825397	0.744336	0.825101	0.825076
172	0.791209	0.807692	0.75	0.848485	0.801587	0.709827	0.799346	0.801752
173	0.782609	0.811881	0.72	0.882353	0.801587	0.711258	0.799211	0.801922
174	0.782609	0.823529	0.782609	0.8	0.801587	0.709698	0.797187	0.801055
175	0.817204	0.831683	0.782609	0.857143	0.825397	0.744418	0.82216	0.825276
176	0.817204	0.84	0.782609	0.833333	0.825397	0.745476	0.818287	0.825553
177	0.821053	0.836735	0.782609	0.833333	0.825397	0.744796	0.818432	0.825784
178	0.808511	0.831683	0.75	0.848485	0.81746	0.731445	0.80967	0.818138
179	0.769231	0.815534	0.75	0.823529	0.793651	0.698866	0.789574	0.792974
180	0.833333	0.84	0.782609	0.848485	0.833333	0.753091	0.826107	0.833877
181	0.824742	0.828283	0.818182	0.823529	0.825397	0.740845	0.823684	0.825473
182	0.795699	0.815534	0.818182	0.823529	0.809524	0.718801	0.813236	0.808888
183	0.808511	0.831683	0.782609	0.823529	0.81746	0.731153	0.811583	0.817558
184	0.808511	0.823529	0.818182	0.823529	0.81746	0.730038	0.818438	0.817145
185	0.8125	0.82	0.818182	0.823529	0.81746	0.729226	0.818553	0.817328
186	0.821053	0.823529	0.818182	0.848485	0.825397	0.740541	0.827812	0.825291
187	0.795699	0.831683	0.782609	0.8	0.809524	0.720881	0.802498	0.809486
188	0.8125	0.82	0.818182	0.823529	0.81746	0.729226	0.818553	0.817328
189	0.808511	0.823529	0.818182	0.823529	0.81746	0.730038	0.818438	0.817145
190	0.817204	0.823529	0.818182	0.857143	0.825397	0.743347	0.829015	0.824863
191	0.829787	0.831683	0.782609	0.882353	0.833333	0.754745	0.831608	0.83347
192	0.808511	0.82	0.782609	0.857143	0.81746	0.732179	0.817066	0.81719
193	0.795699	0.811881	0.782609	0.857143	0.809524	0.720881	0.811833	0.808884
194	0.774194	0.796117	0.818182	0.823529	0.793651	0.695104	0.803005	0.792649
195	0.808511	0.831683	0.75	0.787879	0.809524	0.719654	0.794518	0.810442
196	0.782609	0.807692	0.818182	0.823529	0.801587	0.707677	0.808003	0.800582
197	0.808511	0.815534	0.782609	0.875	0.81746	0.729511	0.820413	0.817685
198	0.821053	0.84	0.818182	0.8	0.825397	0.742387	0.819809	0.82567
199	0.795699	0.815534	0.75	0.875	0.809524	0.719394	0.809058	0.810013
200	0.8	0.82	0.75	0.848485	0.809524	0.719256	0.804621	0.810125
201	0.821053	0.831683	0.782609	0.848485	0.825397	0.741614	0.820957	0.825703
202	0.8125	0.828283	0.782609	0.823529	0.81746	0.73048	0.81173	0.817791
203	0.829787	0.843137	0.782609	0.848485	0.833333	0.753929	0.826005	0.833715
204	0.808511	0.831683	0.818182	0.8	0.81746	0.730996	0.814594	0.817393
205	0.808511	0.823529	0.818182	0.823529	0.81746	0.730038	0.818438	0.817145
206	0.821053	0.831683	0.782609	0.787879	0.81746	0.729789	0.805806	0.818007
207	0.808511	0.831683	0.818182	0.8	0.81746	0.730996	0.814594	0.817393
208	0.795699	0.823529	0.782609	0.823529	0.809524	0.719889	0.806342	0.809238
209	0.808511	0.831683	0.782609	0.823529	0.81746	0.731153	0.811583	0.817558
210	0.821053	0.831683	0.818182	0.823529	0.825397	0.741395	0.823612	0.825358
211	0.808511	0.831683	0.782609	0.823529	0.81746	0.731153	0.811583	0.817558
212	0.782609	0.815534	0.782609	0.823529	0.801587	0.708739	0.80107	0.800871
213	0.795699	0.815534	0.818182	0.823529	0.809524	0.718801	0.813236	0.808888
214	0.782609	0.815534	0.782609	0.823529	0.801587	0.708739	0.80107	0.800871
215	0.782609	0.831683	0.72	0.823529	0.801587	0.711258	0.789455	0.80231
216	0.795699	0.831683	0.782609	0.8	0.809524	0.720881	0.802498	0.809486
217	0.795699	0.823529	0.782609	0.823529	0.809524	0.719889	0.806342	0.809238
218	0.821053	0.831683	0.72	0.83871	0.81746	0.730645	0.802861	0.819493
219	0.774194	0.828283	0.782609	0.756757	0.793651	0.699851	0.78546	0.794111
220	0.795699	0.831683	0.75	0.823529	0.809524	0.72111	0.800228	0.809886
221	0.842105	0.848485	0.782609	0.8	0.833333	0.755355	0.8183	0.834568
222	0.833333	0.84	0.818182	0.823529	0.833333	0.752877	0.828761	0.833531
223	0.787234	0.803922	0.818182	0.823529	0.801587	0.706361	0.808217	0.800921
224	0.821053	0.831683	0.782609	0.848485	0.825397	0.741614	0.820957	0.825703
225	0.824742	0.828283	0.857143	0.8	0.825397	0.740763	0.827542	0.825577
226	0.808511	0.823529	0.818182	0.823529	0.81746	0.730038	0.818438	0.817145
227	0.821053	0.84	0.782609	0.823529	0.825397	0.742538	0.816798	0.825835
228	0.808511	0.831683	0.818182	0.8	0.81746	0.730996	0.814594	0.817393
229	0.808511	0.823529	0.818182	0.823529	0.81746	0.730038	0.818438	0.817145
230	0.808511	0.823529	0.818182	0.823529	0.81746	0.730038	0.818438	0.817145
231	0.821053	0.831683	0.818182	0.823529	0.825397	0.741395	0.823612	0.825358
232	0.833333	0.848485	0.782609	0.823529	0.833333	0.75405	0.821989	0.834075
233	0.808511	0.823529	0.818182	0.823529	0.81746	0.730038	0.818438	0.817145
234	0.8125	0.82	0.782609	0.848485	0.81746	0.729451	0.815898	0.817673
235	0.817204	0.851485	0.782609	0.8	0.825397	0.744418	0.812825	0.825877
236	0.808511	0.831683	0.818182	0.8	0.81746	0.730996	0.814594	0.817393
237	0.795699	0.823529	0.782609	0.823529	0.809524	0.719889	0.806342	0.809238
238	0.795699	0.823529	0.818182	0.8	0.809524	0.719725	0.809353	0.809073
239	0.782609	0.823529	0.75	0.823529	0.801587	0.709933	0.794917	0.801455
240	0.795699	0.823529	0.782609	0.823529	0.809524	0.719889	0.806342	0.809238
241	0.795699	0.823529	0.818182	0.8	0.809524	0.719725	0.809353	0.809073
242	0.795699	0.84	0.782609	0.722222	0.801587	0.71027	0.785132	0.802909
243	0.791667	0.808081	0.782609	0.823529	0.801587	0.70691	0.801471	0.801507
244	0.777778	0.819048	0.782609	0.823529	0.801587	0.71045	0.800741	0.800348
245	0.774194	0.811881	0.818182	0.777778	0.793651	0.697231	0.795509	0.793095
246	0.808511	0.823529	0.857143	0.8	0.81746	0.729949	0.822296	0.817249
247	0.829787	0.851485	0.782609	0.823529	0.833333	0.754745	0.821853	0.833859
248	0.808511	0.84	0.818182	0.777778	0.81746	0.732089	0.811118	0.817871
249	0.808511	0.831683	0.782609	0.823529	0.81746	0.731153	0.811583	0.817558
250	0.8	0.811881	0.782609	0.787879	0.801587	0.706139	0.795592	0.801795
251	0.808511	0.84	0.782609	0.8	0.81746	0.732179	0.80778	0.81787
252	0.76087	0.803922	0.857143	0.756757	0.785714	0.686029	0.794673	0.785072
253	0.845361	0.857143	0.818182	0.8	0.84127	0.765556	0.830171	0.842119
254	0.833333	0.84	0.818182	0.823529	0.833333	0.752877	0.828761	0.833531
255	0.824742	0.828283	0.818182	0.823529	0.825397	0.740845	0.823684	0.825473
256	0.817204	0.851485	0.818182	0.777778	0.825397	0.744336	0.816162	0.825879
257	0.795699	0.815534	0.818182	0.823529	0.809524	0.718801	0.813236	0.808888
258	0.778947	0.792079	0.818182	0.823529	0.793651	0.694072	0.803184	0.792933
259	0.782609	0.815534	0.818182	0.8	0.801587	0.708569	0.804081	0.800706
260	0.808511	0.84	0.782609	0.8	0.81746	0.732179	0.80778	0.81787
261	0.824742	0.828283	0.782609	0.787879	0.81746	0.729249	0.805878	0.818122
262	0.795699	0.831683	0.782609	0.8	0.809524	0.720881	0.802498	0.809486
263	0.848485	0.836735	0.818182	0.848485	0.84127	0.763423	0.837972	0.841417
264	0.821053	0.848485	0.75	0.823529	0.825397	0.743819	0.810767	0.826614
265	0.833333	0.831683	0.818182	0.848485	0.833333	0.751989	0.832921	0.8334
266	0.795699	0.823529	0.782609	0.823529	0.809524	0.719889	0.806342	0.809238
267	0.804348	0.843137	0.782609	0.8	0.81746	0.733255	0.807523	0.817463
268	0.821053	0.84	0.818182	0.8	0.825397	0.742387	0.819809	0.82567
269	0.833333	0.831683	0.818182	0.848485	0.833333	0.751989	0.832921	0.8334
270	0.833333	0.831683	0.818182	0.848485	0.833333	0.751989	0.832921	0.8334
271	0.821053	0.84	0.818182	0.8	0.825397	0.742387	0.819809	0.82567
272	0.821053	0.831683	0.818182	0.823529	0.825397	0.741395	0.823612	0.825358
273	0.808511	0.831683	0.818182	0.8	0.81746	0.730996	0.814594	0.817393
274	0.808511	0.831683	0.782609	0.823529	0.81746	0.731153	0.811583	0.817558
275	0.804348	0.834951	0.782609	0.823529	0.81746	0.73237	0.811359	0.817203
276	0.829787	0.831683	0.818182	0.857143	0.833333	0.754601	0.834199	0.833092
277	0.782609	0.823529	0.782609	0.8	0.801587	0.709698	0.797187	0.801055
278	0.808511	0.84	0.818182	0.777778	0.81746	0.732089	0.811118	0.817871
279	0.833333	0.84	0.818182	0.823529	0.833333	0.752877	0.828761	0.833531
280	0.808511	0.831683	0.818182	0.8	0.81746	0.730996	0.814594	0.817393
281	0.795699	0.815534	0.857143	0.8	0.809524	0.718705	0.817094	0.808993
282	0.833333	0.857143	0.75	0.764706	0.825397	0.743615	0.801296	0.827453
283	0.833333	0.848485	0.857143	0.777778	0.833333	0.753899	0.829185	0.834181

## Sheet: SVM
Number of features	COVID-19 Non-ICU	COVID-19 ICU	Non-COVID-19 Non-ICU	Non-COVID-19 ICU	ACC	MCC	macro F1	weighted F1
1	0.25	0.643478	0.588235	0.541667	0.507937	0.303936	0.505845	0.470023
2	0.435644	0.436782	0.695652	0.585366	0.484127	0.254903	0.538361	0.475743
3	0.484211	0.574468	0.666667	0.615385	0.555556	0.35595	0.585182	0.551165
4	0.762887	0.8	0.75	0.666667	0.761905	0.652703	0.744888	0.764373
5	0.824742	0.804124	0.869565	0.742857	0.809524	0.719824	0.810322	0.80972
6	0.868687	0.821053	0.833333	0.705882	0.825397	0.743819	0.807239	0.826305
7	0.817204	0.833333	0.833333	0.717949	0.809524	0.727699	0.800455	0.812281
8	0.836735	0.821053	0.869565	0.833333	0.833333	0.756521	0.840171	0.832685
9	0.83871	0.845361	0.782609	0.717949	0.81746	0.737807	0.796157	0.821562
10	0.851064	0.848485	0.782609	0.777778	0.833333	0.756797	0.814984	0.835301
11	0.851064	0.848485	0.75	0.742857	0.825397	0.745219	0.798101	0.828279
12	0.842105	0.836735	0.818182	0.810811	0.833333	0.756514	0.826958	0.834102
13	0.854167	0.836735	0.857143	0.810811	0.84127	0.766905	0.839714	0.84198
14	0.777778	0.848485	0.769231	0.756757	0.801587	0.717447	0.788063	0.802488
15	0.777778	0.848485	0.769231	0.756757	0.801587	0.717447	0.788063	0.802488
16	0.791209	0.848485	0.769231	0.777778	0.809524	0.727233	0.796676	0.810488
17	0.782609	0.848485	0.8	0.722222	0.801587	0.713565	0.788329	0.802462
18	0.741573	0.787879	0.72	0.769231	0.761905	0.661282	0.754671	0.761748
19	0.717391	0.723404	0.444444	0.564103	0.666667	0.525662	0.612336	0.67865
20	0.717391	0.723404	0.444444	0.564103	0.666667	0.525662	0.612336	0.67865
21	0.717391	0.723404	0.444444	0.564103	0.666667	0.525662	0.612336	0.67865
22	0.717391	0.723404	0.444444	0.564103	0.666667	0.525662	0.612336	0.67865
23	0.717391	0.723404	0.444444	0.564103	0.666667	0.525662	0.612336	0.67865
24	0.717391	0.723404	0.444444	0.564103	0.666667	0.525662	0.612336	0.67865
25	0.717391	0.723404	0.444444	0.564103	0.666667	0.525662	0.612336	0.67865
26	0.736842	0.721649	0.413793	0.645161	0.68254	0.538357	0.629361	0.693532
27	0.736842	0.721649	0.413793	0.645161	0.68254	0.538357	0.629361	0.693532
28	0.736842	0.721649	0.413793	0.645161	0.68254	0.538357	0.629361	0.693532
29	0.729167	0.734694	0.64	0.727273	0.722222	0.591299	0.707783	0.724043
30	0.736842	0.747475	0.64	0.727273	0.730159	0.603208	0.712897	0.73216
31	0.767677	0.77551	0.727273	0.787879	0.769841	0.656728	0.764585	0.770144
32	0.767677	0.77551	0.727273	0.787879	0.769841	0.656728	0.764585	0.770144
33	0.78	0.77551	0.761905	0.787879	0.777778	0.667185	0.776323	0.777783
34	0.78	0.77551	0.761905	0.787879	0.777778	0.667185	0.776323	0.777783
35	0.78	0.77551	0.761905	0.787879	0.777778	0.667185	0.776323	0.777783
36	0.78	0.77551	0.761905	0.787879	0.777778	0.667185	0.776323	0.777783
37	0.78	0.77551	0.761905	0.787879	0.777778	0.667185	0.776323	0.777783
38	0.78	0.77551	0.761905	0.787879	0.777778	0.667185	0.776323	0.777783
39	0.78	0.77551	0.761905	0.787879	0.777778	0.667185	0.776323	0.777783
40	0.78	0.77551	0.761905	0.787879	0.777778	0.667185	0.776323	0.777783
41	0.792079	0.783505	0.761905	0.787879	0.785714	0.679274	0.781342	0.785749
42	0.792079	0.783505	0.761905	0.787879	0.785714	0.679274	0.781342	0.785749
43	0.792079	0.783505	0.761905	0.787879	0.785714	0.679274	0.781342	0.785749
44	0.792079	0.783505	0.761905	0.787879	0.785714	0.679274	0.781342	0.785749
45	0.792079	0.783505	0.761905	0.787879	0.785714	0.679274	0.781342	0.785749
46	0.792079	0.783505	0.761905	0.787879	0.785714	0.679274	0.781342	0.785749
47	0.792079	0.783505	0.761905	0.787879	0.785714	0.679274	0.781342	0.785749
48	0.792079	0.783505	0.761905	0.787879	0.785714	0.679274	0.781342	0.785749
49	0.792079	0.783505	0.761905	0.787879	0.785714	0.679274	0.781342	0.785749
50	0.792079	0.783505	0.761905	0.787879	0.785714	0.679274	0.781342	0.785749
51	0.792079	0.783505	0.761905	0.787879	0.785714	0.679274	0.781342	0.785749
52	0.792079	0.783505	0.761905	0.787879	0.785714	0.679274	0.781342	0.785749
53	0.792079	0.783505	0.761905	0.787879	0.785714	0.679274	0.781342	0.785749
54	0.792079	0.783505	0.761905	0.787879	0.785714	0.679274	0.781342	0.785749
55	0.792079	0.783505	0.761905	0.787879	0.785714	0.679274	0.781342	0.785749
56	0.792079	0.783505	0.761905	0.787879	0.785714	0.679274	0.781342	0.785749
57	0.792079	0.783505	0.761905	0.787879	0.785714	0.679274	0.781342	0.785749
58	0.792079	0.783505	0.761905	0.787879	0.785714	0.679274	0.781342	0.785749
59	0.792079	0.783505	0.761905	0.787879	0.785714	0.679274	0.781342	0.785749
60	0.792079	0.783505	0.761905	0.787879	0.785714	0.679274	0.781342	0.785749
61	0.792079	0.783505	0.761905	0.787879	0.785714	0.679274	0.781342	0.785749
62	0.78	0.77551	0.761905	0.787879	0.777778	0.667185	0.776323	0.777783
63	0.78	0.77551	0.761905	0.787879	0.777778	0.667185	0.776323	0.777783
64	0.78	0.77551	0.761905	0.787879	0.777778	0.667185	0.776323	0.777783
65	0.792079	0.783505	0.761905	0.787879	0.785714	0.679274	0.781342	0.785749
66	0.792079	0.783505	0.761905	0.787879	0.785714	0.679274	0.781342	0.785749
67	0.792079	0.783505	0.8	0.823529	0.793651	0.691061	0.799778	0.793299
68	0.792079	0.783505	0.8	0.823529	0.793651	0.691061	0.799778	0.793299
69	0.792079	0.783505	0.8	0.823529	0.793651	0.691061	0.799778	0.793299
70	0.792079	0.770833	0.761905	0.764706	0.777778	0.668767	0.772381	0.777778
71	0.792079	0.770833	0.761905	0.764706	0.777778	0.668767	0.772381	0.777778
72	0.792079	0.770833	0.761905	0.764706	0.777778	0.668767	0.772381	0.777778
73	0.792079	0.770833	0.761905	0.764706	0.777778	0.668767	0.772381	0.777778
74	0.792079	0.770833	0.761905	0.764706	0.777778	0.668767	0.772381	0.777778
75	0.792079	0.770833	0.761905	0.764706	0.777778	0.668767	0.772381	0.777778
76	0.792079	0.770833	0.761905	0.764706	0.777778	0.668767	0.772381	0.777778
77	0.792079	0.770833	0.761905	0.764706	0.777778	0.668767	0.772381	0.777778
78	0.792079	0.770833	0.761905	0.764706	0.777778	0.668767	0.772381	0.777778
79	0.792079	0.770833	0.761905	0.764706	0.777778	0.668767	0.772381	0.777778
80	0.792079	0.770833	0.761905	0.764706	0.777778	0.668767	0.772381	0.777778
81	0.792079	0.770833	0.761905	0.764706	0.777778	0.668767	0.772381	0.777778
82	0.792079	0.770833	0.761905	0.764706	0.777778	0.668767	0.772381	0.777778
83	0.8	0.783505	0.761905	0.764706	0.785714	0.680381	0.777529	0.785949
84	0.8	0.783505	0.761905	0.764706	0.785714	0.680381	0.777529	0.785949
85	0.8	0.783505	0.761905	0.764706	0.785714	0.680381	0.777529	0.785949
86	0.8	0.783505	0.761905	0.764706	0.785714	0.680381	0.777529	0.785949
87	0.8	0.783505	0.761905	0.764706	0.785714	0.680381	0.777529	0.785949
88	0.8	0.783505	0.761905	0.764706	0.785714	0.680381	0.777529	0.785949
89	0.8	0.783505	0.761905	0.764706	0.785714	0.680381	0.777529	0.785949
90	0.8	0.783505	0.761905	0.764706	0.785714	0.680381	0.777529	0.785949
91	0.792079	0.770833	0.8	0.8	0.785714	0.680578	0.790728	0.785283
92	0.792079	0.770833	0.8	0.8	0.785714	0.680578	0.790728	0.785283
93	0.792079	0.770833	0.8	0.8	0.785714	0.680578	0.790728	0.785283
94	0.792079	0.770833	0.8	0.8	0.785714	0.680578	0.790728	0.785283
95	0.792079	0.770833	0.8	0.8	0.785714	0.680578	0.790728	0.785283
96	0.792079	0.770833	0.8	0.8	0.785714	0.680578	0.790728	0.785283
97	0.792079	0.770833	0.8	0.8	0.785714	0.680578	0.790728	0.785283
98	0.792079	0.770833	0.8	0.8	0.785714	0.680578	0.790728	0.785283
99	0.792079	0.770833	0.8	0.8	0.785714	0.680578	0.790728	0.785283
100	0.792079	0.770833	0.8	0.8	0.785714	0.680578	0.790728	0.785283
101	0.792079	0.770833	0.8	0.8	0.785714	0.680578	0.790728	0.785283
102	0.792079	0.770833	0.8	0.8	0.785714	0.680578	0.790728	0.785283
103	0.792079	0.770833	0.8	0.8	0.785714	0.680578	0.790728	0.785283
104	0.792079	0.770833	0.761905	0.764706	0.777778	0.668767	0.772381	0.777778
105	0.8	0.783505	0.761905	0.764706	0.785714	0.680381	0.777529	0.785949
106	0.8	0.783505	0.761905	0.764706	0.785714	0.680381	0.777529	0.785949
107	0.78	0.791667	0.8	0.833333	0.793651	0.693653	0.80125	0.792989
108	0.78	0.791667	0.8	0.833333	0.793651	0.693653	0.80125	0.792989
109	0.78	0.791667	0.8	0.833333	0.793651	0.693653	0.80125	0.792989
110	0.78	0.791667	0.8	0.833333	0.793651	0.693653	0.80125	0.792989
111	0.78	0.791667	0.8	0.833333	0.793651	0.693653	0.80125	0.792989
112	0.78	0.791667	0.8	0.833333	0.793651	0.693653	0.80125	0.792989
113	0.784314	0.787234	0.8	0.833333	0.793651	0.694428	0.80122	0.792942
114	0.784314	0.787234	0.8	0.833333	0.793651	0.694428	0.80122	0.792942
115	0.784314	0.787234	0.8	0.833333	0.793651	0.694428	0.80122	0.792942
116	0.784314	0.787234	0.8	0.833333	0.793651	0.694428	0.80122	0.792942
117	0.784314	0.787234	0.8	0.833333	0.793651	0.694428	0.80122	0.792942
118	0.784314	0.787234	0.8	0.833333	0.793651	0.694428	0.80122	0.792942
119	0.784314	0.787234	0.8	0.833333	0.793651	0.694428	0.80122	0.792942
120	0.784314	0.787234	0.8	0.833333	0.793651	0.694428	0.80122	0.792942
121	0.784314	0.787234	0.8	0.833333	0.793651	0.694428	0.80122	0.792942
122	0.784314	0.787234	0.8	0.833333	0.793651	0.694428	0.80122	0.792942
123	0.784314	0.787234	0.8	0.833333	0.793651	0.694428	0.80122	0.792942
124	0.784314	0.787234	0.8	0.833333	0.793651	0.694428	0.80122	0.792942
125	0.757282	0.752688	0.8	0.833333	0.769841	0.659413	0.785826	0.768507
126	0.757282	0.752688	0.8	0.833333	0.769841	0.659413	0.785826	0.768507
127	0.757282	0.752688	0.8	0.833333	0.769841	0.659413	0.785826	0.768507
128	0.757282	0.752688	0.8	0.833333	0.769841	0.659413	0.785826	0.768507
129	0.757282	0.752688	0.8	0.833333	0.769841	0.659413	0.785826	0.768507
130	0.757282	0.752688	0.8	0.833333	0.769841	0.659413	0.785826	0.768507
131	0.757282	0.752688	0.8	0.833333	0.769841	0.659413	0.785826	0.768507
132	0.757282	0.752688	0.8	0.833333	0.769841	0.659413	0.785826	0.768507
133	0.757282	0.752688	0.8	0.833333	0.769841	0.659413	0.785826	0.768507
134	0.757282	0.752688	0.8	0.833333	0.769841	0.659413	0.785826	0.768507
135	0.757282	0.752688	0.8	0.833333	0.769841	0.659413	0.785826	0.768507
136	0.757282	0.752688	0.8	0.833333	0.769841	0.659413	0.785826	0.768507
137	0.757282	0.752688	0.8	0.833333	0.769841	0.659413	0.785826	0.768507
138	0.757282	0.752688	0.8	0.833333	0.769841	0.659413	0.785826	0.768507
139	0.757282	0.752688	0.8	0.833333	0.769841	0.659413	0.785826	0.768507
140	0.757282	0.752688	0.8	0.833333	0.769841	0.659413	0.785826	0.768507
141	0.764706	0.765957	0.8	0.833333	0.777778	0.670716	0.790999	0.776718
142	0.764706	0.765957	0.8	0.833333	0.777778	0.670716	0.790999	0.776718
143	0.764706	0.765957	0.8	0.833333	0.777778	0.670716	0.790999	0.776718
144	0.764706	0.765957	0.8	0.833333	0.777778	0.670716	0.790999	0.776718
145	0.764706	0.765957	0.8	0.833333	0.777778	0.670716	0.790999	0.776718
146	0.764706	0.765957	0.8	0.833333	0.777778	0.670716	0.790999	0.776718
147	0.764706	0.765957	0.8	0.833333	0.777778	0.670716	0.790999	0.776718
148	0.764706	0.765957	0.8	0.833333	0.777778	0.670716	0.790999	0.776718
149	0.764706	0.765957	0.8	0.833333	0.777778	0.670716	0.790999	0.776718
150	0.764706	0.765957	0.8	0.833333	0.777778	0.670716	0.790999	0.776718
151	0.764706	0.765957	0.8	0.833333	0.777778	0.670716	0.790999	0.776718
152	0.764706	0.765957	0.8	0.833333	0.777778	0.670716	0.790999	0.776718
153	0.764706	0.765957	0.8	0.833333	0.777778	0.670716	0.790999	0.776718
154	0.764706	0.765957	0.8	0.833333	0.777778	0.670716	0.790999	0.776718
155	0.764706	0.765957	0.8	0.833333	0.777778	0.670716	0.790999	0.776718
156	0.764706	0.765957	0.8	0.833333	0.777778	0.670716	0.790999	0.776718
157	0.764706	0.765957	0.8	0.833333	0.777778	0.670716	0.790999	0.776718
158	0.764706	0.765957	0.8	0.833333	0.777778	0.670716	0.790999	0.776718
159	0.764706	0.765957	0.8	0.833333	0.777778	0.670716	0.790999	0.776718
160	0.764706	0.765957	0.8	0.833333	0.777778	0.670716	0.790999	0.776718
161	0.764706	0.765957	0.8	0.833333	0.777778	0.670716	0.790999	0.776718
162	0.764706	0.765957	0.8	0.833333	0.777778	0.670716	0.790999	0.776718
163	0.764706	0.765957	0.8	0.833333	0.777778	0.670716	0.790999	0.776718
164	0.764706	0.765957	0.8	0.833333	0.777778	0.670716	0.790999	0.776718
165	0.764706	0.765957	0.8	0.833333	0.777778	0.670716	0.790999	0.776718
166	0.764706	0.765957	0.8	0.833333	0.777778	0.670716	0.790999	0.776718
167	0.764706	0.765957	0.8	0.833333	0.777778	0.670716	0.790999	0.776718
168	0.788462	0.782609	0.8	0.833333	0.793651	0.695725	0.801101	0.792753
169	0.788462	0.782609	0.8	0.833333	0.793651	0.695725	0.801101	0.792753
170	0.788462	0.782609	0.8	0.833333	0.793651	0.695725	0.801101	0.792753
171	0.788462	0.782609	0.8	0.833333	0.793651	0.695725	0.801101	0.792753
172	0.788462	0.782609	0.8	0.833333	0.793651	0.695725	0.801101	0.792753
173	0.788462	0.782609	0.8	0.833333	0.793651	0.695725	0.801101	0.792753
174	0.788462	0.782609	0.8	0.833333	0.793651	0.695725	0.801101	0.792753
175	0.796117	0.795699	0.761905	0.857143	0.801587	0.706849	0.802716	0.800985
176	0.796117	0.795699	0.761905	0.857143	0.801587	0.706849	0.802716	0.800985
177	0.796117	0.795699	0.761905	0.857143	0.801587	0.706849	0.802716	0.800985
178	0.796117	0.795699	0.761905	0.857143	0.801587	0.706849	0.802716	0.800985
179	0.796117	0.795699	0.761905	0.857143	0.801587	0.706849	0.802716	0.800985
180	0.796117	0.795699	0.761905	0.857143	0.801587	0.706849	0.802716	0.800985
181	0.796117	0.795699	0.761905	0.857143	0.801587	0.706849	0.802716	0.800985
182	0.796117	0.795699	0.761905	0.857143	0.801587	0.706849	0.802716	0.800985
183	0.796117	0.795699	0.761905	0.857143	0.801587	0.706849	0.802716	0.800985
184	0.796117	0.795699	0.761905	0.857143	0.801587	0.706849	0.802716	0.800985
185	0.796117	0.795699	0.761905	0.857143	0.801587	0.706849	0.802716	0.800985
186	0.796117	0.795699	0.761905	0.857143	0.801587	0.706849	0.802716	0.800985
187	0.796117	0.795699	0.761905	0.857143	0.801587	0.706849	0.802716	0.800985
188	0.836735	0.8125	0.695652	0.8	0.809524	0.71989	0.786222	0.811256
189	0.836735	0.8125	0.695652	0.8	0.809524	0.71989	0.786222	0.811256
190	0.836735	0.8125	0.695652	0.8	0.809524	0.71989	0.786222	0.811256
191	0.836735	0.8125	0.695652	0.8	0.809524	0.71989	0.786222	0.811256
192	0.836735	0.8125	0.695652	0.8	0.809524	0.71989	0.786222	0.811256
193	0.836735	0.8125	0.695652	0.8	0.809524	0.71989	0.786222	0.811256
194	0.836735	0.8125	0.695652	0.8	0.809524	0.71989	0.786222	0.811256
195	0.836735	0.8125	0.695652	0.8	0.809524	0.71989	0.786222	0.811256
196	0.836735	0.8125	0.695652	0.8	0.809524	0.71989	0.786222	0.811256
197	0.836735	0.8125	0.695652	0.8	0.809524	0.71989	0.786222	0.811256
198	0.836735	0.8125	0.695652	0.8	0.809524	0.71989	0.786222	0.811256
199	0.836735	0.8125	0.695652	0.8	0.809524	0.71989	0.786222	0.811256
200	0.836735	0.8125	0.695652	0.8	0.809524	0.71989	0.786222	0.811256
201	0.836735	0.8125	0.695652	0.8	0.809524	0.71989	0.786222	0.811256
202	0.836735	0.8125	0.695652	0.8	0.809524	0.71989	0.786222	0.811256
203	0.836735	0.8125	0.695652	0.8	0.809524	0.71989	0.786222	0.811256
204	0.836735	0.8125	0.695652	0.8	0.809524	0.71989	0.786222	0.811256
205	0.836735	0.8125	0.695652	0.8	0.809524	0.71989	0.786222	0.811256
206	0.836735	0.8125	0.695652	0.8	0.809524	0.71989	0.786222	0.811256
207	0.836735	0.8125	0.695652	0.8	0.809524	0.71989	0.786222	0.811256
208	0.836735	0.8125	0.695652	0.8	0.809524	0.71989	0.786222	0.811256
209	0.836735	0.8125	0.695652	0.8	0.809524	0.71989	0.786222	0.811256
210	0.836735	0.8125	0.695652	0.8	0.809524	0.71989	0.786222	0.811256
211	0.836735	0.8125	0.695652	0.8	0.809524	0.71989	0.786222	0.811256
212	0.836735	0.8125	0.695652	0.8	0.809524	0.71989	0.786222	0.811256
213	0.836735	0.8125	0.695652	0.8	0.809524	0.71989	0.786222	0.811256
214	0.836735	0.8125	0.695652	0.8	0.809524	0.71989	0.786222	0.811256
215	0.836735	0.8125	0.695652	0.8	0.809524	0.71989	0.786222	0.811256
216	0.836735	0.8125	0.695652	0.8	0.809524	0.71989	0.786222	0.811256
217	0.836735	0.8125	0.695652	0.8	0.809524	0.71989	0.786222	0.811256
218	0.836735	0.8125	0.695652	0.8	0.809524	0.71989	0.786222	0.811256
219	0.836735	0.8125	0.695652	0.8	0.809524	0.71989	0.786222	0.811256
220	0.836735	0.8125	0.695652	0.8	0.809524	0.71989	0.786222	0.811256
221	0.836735	0.8125	0.695652	0.8	0.809524	0.71989	0.786222	0.811256
222	0.836735	0.8125	0.695652	0.8	0.809524	0.71989	0.786222	0.811256
223	0.836735	0.8125	0.695652	0.8	0.809524	0.71989	0.786222	0.811256
224	0.836735	0.8125	0.695652	0.8	0.809524	0.71989	0.786222	0.811256
225	0.836735	0.8125	0.695652	0.8	0.809524	0.71989	0.786222	0.811256
226	0.836735	0.8125	0.695652	0.8	0.809524	0.71989	0.786222	0.811256
227	0.836735	0.8125	0.695652	0.8	0.809524	0.71989	0.786222	0.811256
228	0.836735	0.8125	0.695652	0.8	0.809524	0.71989	0.786222	0.811256
229	0.836735	0.8125	0.695652	0.8	0.809524	0.71989	0.786222	0.811256
230	0.836735	0.8125	0.695652	0.8	0.809524	0.71989	0.786222	0.811256
231	0.836735	0.8125	0.695652	0.8	0.809524	0.71989	0.786222	0.811256
232	0.836735	0.8125	0.695652	0.8	0.809524	0.71989	0.786222	0.811256
233	0.836735	0.8125	0.695652	0.8	0.809524	0.71989	0.786222	0.811256
234	0.836735	0.8125	0.695652	0.8	0.809524	0.71989	0.786222	0.811256
235	0.836735	0.8125	0.695652	0.8	0.809524	0.71989	0.786222	0.811256
236	0.836735	0.8125	0.695652	0.8	0.809524	0.71989	0.786222	0.811256
237	0.836735	0.8125	0.695652	0.8	0.809524	0.71989	0.786222	0.811256
238	0.836735	0.8125	0.695652	0.8	0.809524	0.71989	0.786222	0.811256
239	0.836735	0.8125	0.695652	0.8	0.809524	0.71989	0.786222	0.811256
240	0.836735	0.8125	0.695652	0.8	0.809524	0.71989	0.786222	0.811256
241	0.836735	0.8125	0.695652	0.8	0.809524	0.71989	0.786222	0.811256
242	0.836735	0.8125	0.695652	0.8	0.809524	0.71989	0.786222	0.811256
243	0.836735	0.8125	0.695652	0.8	0.809524	0.71989	0.786222	0.811256
244	0.836735	0.8125	0.695652	0.8	0.809524	0.71989	0.786222	0.811256
245	0.836735	0.8125	0.695652	0.8	0.809524	0.71989	0.786222	0.811256
246	0.836735	0.8125	0.695652	0.8	0.809524	0.71989	0.786222	0.811256
247	0.836735	0.8125	0.695652	0.8	0.809524	0.71989	0.786222	0.811256
248	0.836735	0.8125	0.695652	0.8	0.809524	0.71989	0.786222	0.811256
249	0.836735	0.8125	0.695652	0.8	0.809524	0.71989	0.786222	0.811256
250	0.836735	0.8125	0.695652	0.8	0.809524	0.71989	0.786222	0.811256
251	0.836735	0.8125	0.695652	0.8	0.809524	0.71989	0.786222	0.811256
252	0.836735	0.8125	0.695652	0.8	0.809524	0.71989	0.786222	0.811256
253	0.836735	0.8125	0.695652	0.8	0.809524	0.71989	0.786222	0.811256
254	0.836735	0.8125	0.695652	0.8	0.809524	0.71989	0.786222	0.811256
255	0.836735	0.8125	0.695652	0.8	0.809524	0.71989	0.786222	0.811256
256	0.836735	0.8125	0.695652	0.8	0.809524	0.71989	0.786222	0.811256
257	0.836735	0.8125	0.695652	0.8	0.809524	0.71989	0.786222	0.811256
258	0.836735	0.8125	0.695652	0.8	0.809524	0.71989	0.786222	0.811256
259	0.836735	0.8125	0.695652	0.8	0.809524	0.71989	0.786222	0.811256
260	0.836735	0.8125	0.695652	0.8	0.809524	0.71989	0.786222	0.811256
261	0.836735	0.8125	0.695652	0.8	0.809524	0.71989	0.786222	0.811256
262	0.836735	0.8125	0.695652	0.8	0.809524	0.71989	0.786222	0.811256
263	0.836735	0.8125	0.695652	0.8	0.809524	0.71989	0.786222	0.811256
264	0.836735	0.8125	0.695652	0.8	0.809524	0.71989	0.786222	0.811256
265	0.836735	0.8125	0.695652	0.8	0.809524	0.71989	0.786222	0.811256
266	0.836735	0.8125	0.695652	0.8	0.809524	0.71989	0.786222	0.811256
267	0.836735	0.8125	0.695652	0.8	0.809524	0.71989	0.786222	0.811256
268	0.836735	0.8125	0.695652	0.8	0.809524	0.71989	0.786222	0.811256
269	0.836735	0.8125	0.695652	0.8	0.809524	0.71989	0.786222	0.811256
270	0.836735	0.8125	0.695652	0.8	0.809524	0.71989	0.786222	0.811256
271	0.836735	0.8125	0.695652	0.8	0.809524	0.71989	0.786222	0.811256
272	0.836735	0.8125	0.695652	0.8	0.809524	0.71989	0.786222	0.811256
273	0.836735	0.8125	0.695652	0.8	0.809524	0.71989	0.786222	0.811256
274	0.836735	0.8125	0.695652	0.8	0.809524	0.71989	0.786222	0.811256
275	0.836735	0.8125	0.695652	0.8	0.809524	0.71989	0.786222	0.811256
276	0.836735	0.8125	0.695652	0.8	0.809524	0.71989	0.786222	0.811256
277	0.836735	0.8125	0.695652	0.8	0.809524	0.71989	0.786222	0.811256
278	0.836735	0.8125	0.695652	0.8	0.809524	0.71989	0.786222	0.811256
279	0.836735	0.8125	0.695652	0.8	0.809524	0.71989	0.786222	0.811256
280	0.836735	0.8125	0.695652	0.8	0.809524	0.71989	0.786222	0.811256
281	0.836735	0.8125	0.695652	0.8	0.809524	0.71989	0.786222	0.811256
282	0.836735	0.8125	0.695652	0.8	0.809524	0.71989	0.786222	0.811256
283	0.836735	0.8125	0.695652	0.8	0.809524	0.71989	0.786222	0.811256
